# Supplementary material for: Toward Male Individualization with Rapidly Mutating Y-Chromosomal Short Tandem Repeats
Source: Hum Mutat. 2014 Jun 10;35(8):1021–32. doi: 10.1002/humu.22599 (PMC4145662; doi:10.1002/humu.22599)
Supplement: Supplementary file 3 — Table S7. Allele frequencies and ranges for individual populations, regional groups, and the complete dataset for each RM Y-STR marker [file humu0035-1021-SD3.xlsx]

## Sheet: Sheet1
Marker	Allele	Global	Sub-Saharan Africa	North Africa	Middle East	Central Asia	South Asia	East Asia	South East Asia	Aboriginal Australian	Native American	Admixed Native American	European	Migrant Sub-Saharan Africa	Migrant Asian	Migrant European	Bhutan	Biaka Pygmies	Bakangos (Angola)	Kimbundos (Angola)	Ovimbundos (Angola)	Guinea-Bissau	Xhosa (South Africa)	Benghazi (Libya)	Morocco (Population 1)	Morocco (Population 2)	Tripoli (Libya)	Turkey	Afghanistan	Andhra Pradesh (India)	Brahui (Pakistan)	Kanyakubja Brahmin (India)	Karnataka (India)	Munda (India)	Pathan (Pakistan)	Punjab (Pakistan)	Tripuri (India)	Bai (China)	Gunma (Japan)	Kanto (Japan)	Korean (Population 1)	Korean (Population 2)	Korean (Population 3)	Shizuaka (Japan)	Batak (Indonesia)	East Timor	Filipino (Philippines)	Java (Indonesia)	Malay (Singapore)
DYF387S1	28	4.55104e-05											9.95619e-05
	31	0.000182042					0.000838223	0.00113701				0.000726216																			0.00719424							0.01
	32	0.000637146		0.0013089				0.000568505				0.00145243	0.00049781		0.00256849	0.00151172									0.00389105													0.005
	33	0.00354981			0.00561798		0.00167645	0.00170551	0.0168889		0.0122324	0.00217865	0.00298686	0.00423012	0.000856164	0.00226757		0.0175439										0.00561798				0.00689655				0.00558659						0.00471698	0.00296736		0.0421053		0.027933	0.0180723	0.010929
	33.2	4.55104e-05											9.95619e-05
	34	0.0184772	0.00179533	0.0078534	0.011236		0.0125733	0.0267197	0.00888889	0.0242424	0.030581	0.0341322	0.0170251	0.0118443	0.0162671	0.0219199	0.00649351	0.116959		0.0196078				0.0103627	0.0077821	0.0075188	0.00552486	0.011236		0.0196078		0.0137931		0.01	0.0291971	0.0111732	0.0166667		0.0169492	0.0230769	0.0460705	0.0353774	0.0178042	0.0181818		0.00546448	0.0111732	0.0180723	0.0163934
	34.2	4.55104e-05											9.95619e-05
	35	0.153643	0.0412926	0.0458115	0.0898876	0.0314465	0.0804694	0.207504	0.0586667	0.0181818	0.195719	0.238925	0.162186	0.100677	0.143836	0.260015	0.25974	0.0584795	0.0681818		0.0487805	0.0647059	0.0238095	0.0466321	0.0311284	0.0526316	0.0607735	0.0898876	0.0314465	0.112745	0.0863309		0.0473373	0.01	0.0583942	0.0614525	0.275	0.1	0.186441	0.161538	0.241192	0.238208	0.219585	0.254545	0.0105263	0.0601093	0.0446927	0.0240964	0.0546448
	35.1	4.55104e-05											9.95619e-05
	35.2	0.000182042							0.00177778				0.000199124																																			0.0120482
	36	0.210804	0.184919	0.341623	0.174157	0.194969	0.155909	0.1444	0.162667	0.29697	0.171254	0.283224	0.223915	0.159052	0.16524	0.281935	0.11039	0.0701754	0.0909091	0.254902	0.097561	0.123529	0.271429	0.295337	0.400778	0.323308	0.320442	0.174157	0.194969	0.161765	0.179856	0.144828	0.16568	0.29	0.109489	0.134078	0.0916667	0.265	0.0508475	0.192308	0.116531	0.103774	0.136499	0.136364	0.110526	0.163934	0.117318	0.23494	0.196721
	36.1	0.000136531					0.000838223		0.000888889					0.000846024																						0.00558659													0.00546448
	36.2	4.55104e-05		0.0013089																				0.00518135
	36.3	4.55104e-05											9.95619e-05
	37	0.208802	0.16158	0.365183	0.258427	0.238994	0.243085	0.158044	0.224889	0.139394	0.155963	0.172113	0.20689	0.233503	0.228596	0.192744	0.428571	0.0584795	0.204545	0.176471	0.243902	0.229412	0.0619048	0.409326	0.357977	0.368421	0.325967	0.258427	0.238994	0.176471	0.115108	0.234483	0.242604	0.44	0.321168	0.26257	0.233333	0.16	0.288136	0.196154	0.135501	0.146226	0.133531	0.190909	0.215789	0.136612	0.178771	0.361446	0.262295
	37.1	0.000136531					0.000838223						0.000199124																							0.00558659
	37.2	0.000182042							0.000888889				0.000199124	0.000846024																																0.00546448
	38	0.205479	0.247756	0.140052	0.219101	0.188679	0.212909	0.167709	0.172444	0.187879	0.183486	0.118373	0.246416	0.224196	0.170377	0.130008	0.00649351	0.187135	0.340909	0.254902	0.182927	0.252941	0.247619	0.145078	0.132296	0.12782	0.154696	0.219101	0.188679	0.230392	0.165468	0.262069	0.272189	0.04	0.211679	0.217877	0.233333	0.24	0.169492	0.176923	0.157182	0.15566	0.166172	0.1	0.121053	0.224044	0.256983	0.0783133	0.163934
	38.2	0.000136531																0.0175439
	39	0.124835	0.263914	0.0641361	0.157303	0.150943	0.17938	0.164866	0.169778	0.218182	0.122324	0.0864198	0.103544	0.186125	0.149829	0.0702948	0.0844156	0.140351	0.25	0.196078	0.292683	0.2	0.32381	0.0673575	0.0466926	0.0676692	0.0828729	0.157303	0.150943	0.156863	0.316547	0.234483	0.177515	0.07	0.145985	0.173184	0.133333	0.135	0.135593	0.196154	0.159892	0.174528	0.151335	0.181818	0.0894737	0.229508	0.223464	0.156627	0.142077
	39.2	0.000409594																0.0526316
	40	0.0521094	0.0574506	0.0209424	0.0786517	0.0503145	0.0846605	0.105742	0.138667	0.0848485	0.0611621	0.0464779	0.0277778	0.0532995	0.0950342	0.0272109	0.0974026	0.0584795	0.0227273	0.0196078	0.0731707	0.1	0.0333333		0.0155642	0.0225564	0.0497238	0.0786517	0.0503145	0.112745	0.122302	0.0896552	0.0650888	0.13	0.080292	0.0614525	0.0166667	0.085	0.118644	0.0461538	0.121951	0.115566	0.127596	0.118182	0.263158	0.136612	0.134078	0.0903614	0.120219
	40.1	9.10208e-05																0.0116959
	40.2	0.000500614						0.000568505						0.000846024				0.0526316																							0.00271003
	41	0.0145633	0.0197487	0.0104712	0.00561798	0.119497	0.022632	0.0181922	0.0373333	0.0181818	0.059633	0.0108932	0.00647153	0.0101523	0.0248288	0.00982615	0.00649351	0.0175439		0.0588235	0.0243902	0.0294118	0.0047619	0.0207254		0.0300752		0.00561798	0.119497	0.0294118		0.00689655	0.0295858	0.01	0.0218978	0.0614525			0.0338983	0.00769231	0.0162602	0.0235849	0.0356083		0.136842	0.0218579		0.0060241	0.0218579
	41.1	0.000455104	0.010772											0.00169205				0.0116959					0.0285714
	41.2	0.00118327	0.005386						0.000888889			0.000726216		0.00676819				0.0760234		0.0196078	0.0243902																									0.00546448
	41.3	4.55104e-05												0.000846024
	42	0.00200246	0.00179533			0.0251572	0.00419111	0.00284252	0.00444444	0.0121212	0.00152905	0.00363108	0.000896057	0.00169205	0.00256849	0.00151172			0.0227273										0.0251572		0.00719424	0.00689655			0.0218978						0.00271003	0.00235849	0.00890208		0.0105263	0.00546448	0.00558659		0.00546448
	42.1	0.000136531	0.00179533											0.000846024				0.00584795					0.0047619
	42.2	0.000409594	0.00179533											0.000846024				0.0409357			0.0121951
	43	0.000455104							0.000888889		0.00611621	0.000726216	0.000298686			0.000755858																														0.00546448
	43.2	9.10208e-05		0.0013089														0.00584795							0.00389105
	44.2	4.55104e-05												0.000846024
	45.2	4.55104e-05												0.000846024
	Allele Range	28-45.2	34-42.2	32-43.2	33-41	35-42	31-42	31-42	33-43	34-42	33-43	31-42.2	28-43	33-45.2	32-42	32-43	34-41	33-43.2	35-42	34-41.2	35-42.2	35-41	35-42.1	34-41	32-43.2	34-41	34-40	33-41	35-42	34-41	31-42	33-42	35-41	34-41	34-42	33-41	34-40	31-40	34-41	34-41	34-42	33-42	33-42	34-40	33-42	34-43	33-42	33-41	33-42
DYS570	10	8.18666e-05												0.0015083
	11	0.000409333					0.00302572						0.000179404	0.00301659																	0.012987				0.0136986
	12	0.0014736	0.00331126	0.00222222			0.00302572		0.00315457		0.00547945		0.000538213	0.00904977	0.00154083				0.04								0.00952381								0.0273973										0.00961538			0.01
	12.2	8.18666e-05					0.00151286																										0.0103093
	13	0.00695866		0.00888889		0.0232558	0.0136157	0.00206825	0.00157729		0.0136986		0.00197345	0.025641	0.0308166	0.00683995		0.0891089								0.030303	0.0190476		0.0232558		0.038961	0.025641			0.0547945						0.005		0.00549451				0.0103093
	14	0.0257061	0.0364238	0.0155556		0.0232558	0.03177	0.00517063	0.055205		0.0767123	0.00795756	0.00986724	0.0573152	0.0631741	0.0588235	0.025641	0.19802	0.04	0.153846	0.0454545	0.0434783				0.030303	0.047619		0.0232558	0.00917431	0.038961		0.0103093	0.0441176	0.136986	0.0210526	0.015625	0.00909091		0.0136054	0.005	0.00440529			0.230769		0.0412371	0.03	0.0291262
	15	0.0764634	0.0596026	0.04	0.05	0.0348837	0.124054	0.0206825	0.0662461	0.02	0.156164	0.0251989	0.0401866	0.238311	0.138675	0.198358	0.282051	0.287129	0.24	0.230769	0.136364			0.015625		0.136364	0.0666667	0.05	0.0348837	0.100917	0.155844	0.0384615	0.103093	0.352941	0.164384	0.105263		0.00909091		0.0272109	0.015	0.0176211	0.032967	0.03125	0.0288462	0.0454545	0.134021	0.07	0.0679612
	16	0.126484	0.0960265	0.128889	0.12	0.255814	0.170953	0.113754	0.162461	0.09	0.112329	0.147215	0.0938285	0.20362	0.197227	0.180575	0.0512821	0.148515	0.28	0.192308	0.204545	0.0869565		0.0859375	0.0331126	0.151515	0.304762	0.12	0.255814	0.110092	0.220779	0.153846	0.14433	0.367647	0.205479	0.115789	0.109375	0.190909	0.0540541	0.0884354	0.115	0.101322	0.104396	0.140625	0.125	0.0909091	0.123711	0.34	0.135922
	16.2	8.18666e-05													0.00154083
	17	0.222595	0.195364	0.124444	0.3	0.186047	0.186082	0.228542	0.170347	0.18	0.216438	0.331565	0.230714	0.199095	0.212635	0.264022		0.0990099	0.28	0.153846	0.340909	0.152174	0.165217	0.109375	0.13245	0.121212	0.133333	0.3	0.186047	0.229358	0.155844	0.102564	0.154639	0.117647	0.342466	0.105263	0.3125	0.454545	0.243243	0.312925	0.155	0.145374	0.197802	0.25	0.115385	0.209091	0.175258	0.17	0.174757
	17.2	8.18666e-05						0.00103413																																		0.00440529
	18	0.214245	0.294702	0.18	0.31	0.244186	0.2118	0.2606	0.219243	0.24	0.183562	0.234748	0.230176	0.122172	0.149461	0.136799	0.346154	0.0792079		0.153846	0.181818	0.26087	0.46087	0.4375	0.10596	0.0606061	0.047619	0.31	0.244186	0.229358	0.350649	0.192308	0.298969	0.0735294	0.0547945	0.2	0.25	0.136364	0.216216	0.170068	0.35	0.290749	0.335165	0.109375	0.25	0.209091	0.226804	0.13	0.15534
	18.3	0.000163733						0.00206825																																	0.005	0.00440529
	19	0.174212	0.172185	0.0466667	0.13	0.174419	0.170953	0.184074	0.189274	0.23	0.131507	0.153846	0.218515	0.066365	0.124807	0.0793434	0.269231	0.0693069	0.08	0.115385	0.0909091	0.206522	0.208696	0.0078125	0.0728477	0.030303	0.0666667	0.13	0.174419	0.284404	0.025974	0.25641	0.237113	0.0441176		0.284211	0.109375	0.1	0.243243	0.156463	0.21	0.23348	0.159341	0.171875	0.221154	0.236364	0.154639	0.17	0.23301
	19.2	8.18666e-05													0.00154083
	19.3	0.001228						0.0155119																																	0.015	0.0396476	0.0164835
	20	0.0958657	0.115894	0.135556	0.06	0.0465116	0.0680787	0.125129	0.0851735	0.19	0.0657534	0.0596817	0.116433	0.0512821	0.0570108	0.0492476	0.0128205		0.04			0.173913	0.156522	0.0625	0.0397351	0.30303	0.257143	0.06	0.0465116	0.0183486		0.217949	0.0309278			0.157895	0.125	0.0727273	0.135135	0.163265	0.1	0.118943	0.131868	0.203125	0.0192308	0.109091	0.103093	0.06	0.126214
	20.2	0.000163733											0.000358809
	20.3	0.0002456						0.00310238																																		0.00881057	0.00549451
	21	0.0297994	0.0165563	0.0488889		0.0116279	0.0121029	0.033092	0.0378549	0.05	0.0191781	0.0145889	0.0382131	0.0180995	0.0169492	0.0177839						0.0434783	0.00869565	0.0234375	0.0397351	0.136364	0.0380952		0.0116279	0.0183486		0.0128205	0.0103093			0.0105263	0.046875	0.0272727	0.108108	0.0612245	0.015	0.0220264	0.010989	0.09375		0.0727273	0.0206186	0.01	0.0679612
	21.1	0.000982399		0.0133333							0.0109589	0.00265252													0.0397351
	22	0.0160458	0.00662252	0.18	0.03		0.00302572	0.00310238	0.00630915		0.00273973	0.0145889	0.0134553	0.00301659	0.0046225	0.00683995	0.0128205	0.029703				0.0217391		0.234375	0.331126		0.00952381	0.03									0.03125			0.00680272	0.005	0.00440529				0.0181818		0.01	0.00970874
	23	0.00515759	0.00331126	0.0644444				0.00103413	0.00315457		0.00273973	0.00530504	0.0041263	0.0015083		0.00136799						0.0108696		0.0234375	0.172185																0.005					0.00909091	0.0103093
	24	0.00139173		0.0111111				0.00103413			0.00273973	0.00265252	0.00143524												0.0331126																	0.00440529
	Allele Range	10 - 24	12 - 23	12 - 24	15 - 22	13 - 21	11 - 22	13 - 24	12 - 23	15 - 21	12 - 24	14 - 24	11 - 24	10 - 23	12 - 22	13 - 23	14 - 22	13 - 22	12 - 20	14 - 19	14 - 19	14 - 23	17-21	15-23	16-24	13-21	12-22	15-22	13-21	14-21	11-19	13-21	12.2-21	14-19	11-18	14-21	14-22	14-21	16-21	14-22	13-23	14-24	13-21	15-21	12-20	15-23	13-23	12-22	14-22
DYS576	11	8.20277e-05										0.00130719
	13	0.00180461	0.00330033				0.0030349					0.00261438	0.00180636	0.00452489	0.00308166	0.00136799		0.00990099			0.0227273										0.0128205	0.0128205
	13.3	8.20277e-05										0.00130719
	14	0.00935116	0.0165017	0.00443459			0.0121396		0.00786164			0.0183007	0.00559971	0.0286576	0.00924499	0.0177839		0.108911		0.0384615	0.0227273		0.0258621			0.0298507					0.0384615		0.0106383	0.0588235												0.0181818	0.0206186		0.00970874
	15	0.0577475	0.293729	0.0643016	0.09	0.313953	0.0364188	0.0103199	0.0707547	0.01	0.032967	0.0509804	0.0393786	0.190045	0.0431433	0.0506156		0.0990099	0.28	0.307692	0.363636	0.184783	0.353448	0.09375	0.0860927	0.0298507	0.0190476	0.09	0.313953	0.0366972	0.0641026	0.025641	0.0425532		0.0547945	0.0421053	0.015625				0.015		0.0380435		0.105769	0.145455	0.0515464	0.00980392	0.0679612
	15.2	8.20277e-05	0.00330033																			0.0108696
	16	0.144615	0.247525	0.0620843	0.13	0.127907	0.130501	0.0753354	0.128931	0.07	0.0934066	0.113725	0.16474	0.226244	0.109399	0.149111	0.0128205	0.237624	0.4	0.269231	0.318182	0.315217	0.12931	0.0234375	0.0662252	0.119403	0.0666667	0.13	0.127907	0.137615	0.115385	0.102564	0.159574	0.0588235	0.178082	0.210526	0.03125	0.0818182	0.108108	0.0748299	0.045	0.092511	0.0978261	0.015625	0.125	0.163636	0.216495	0.0686275	0.135922
	16.1	8.20277e-05						0.00103199																																	0.005
	16.2	0.000410139	0.00660066		0.03																		0.0172414					0.03
	17	0.252891	0.244224	0.232816	0.21	0.0697674	0.200303	0.235294	0.226415	0.24	0.148352	0.239216	0.281431	0.227753	0.266564	0.284542	0.0128205	0.207921	0.08	0.192308	0.0681818	0.326087	0.293103	0.226562	0.264901	0.179104	0.228571	0.21	0.0697674	0.256881	0.269231	0.153846	0.297872	0.117647	0.123288	0.178947	0.140625	0.236364	0.243243	0.0952381	0.255	0.299559	0.266304	0.171875	0.192308	0.190909	0.268041	0.264706	0.203883
	17.2	0.000164055				0.0116279							0.000180636																0.0116279
	18	0.307194	0.125413	0.461197	0.32	0.302326	0.285281	0.280702	0.298742	0.34	0.274725	0.332026	0.324964	0.239819	0.308166	0.295486	0.0897436	0.217822	0.12	0.153846	0.0909091	0.0869565	0.163793	0.539062	0.423841	0.313433	0.514286	0.32	0.302326	0.33945	0.384615	0.333333	0.180851	0.235294	0.219178	0.284211	0.296875	0.209091	0.189189	0.272109	0.345	0.268722	0.320652	0.203125	0.163462	0.3	0.268041	0.392157	0.271845
	19	0.156509	0.039604	0.141907	0.18	0.151163	0.216995	0.241486	0.141509	0.24	0.274725	0.186928	0.13638	0.066365	0.180277	0.142271	0.487179	0.0891089	0.04		0.0909091	0.0652174	0.00862069	0.0859375	0.125828	0.283582	0.142857	0.18	0.151163	0.183486	0.0512821	0.269231	0.265957	0.220588	0.260274	0.2	0.3125	0.272727	0.297297	0.306122	0.18	0.229075	0.195652	0.375	0.115385	0.154545	0.113402	0.137255	0.174757
	20	0.0570093	0.0165017	0.0221729	0.01	0.0232558	0.0940819	0.127967	0.0849057	0.1	0.156593	0.0457516	0.0397399	0.0105581	0.0616333	0.0478796	0.384615	0.029703	0.04	0.0384615	0.0227273	0.0108696	0.00862069	0.03125	0.00662252	0.0298507	0.0285714	0.01	0.0232558	0.0275229	0.0512821	0.0897436	0.0425532	0.220588	0.164384	0.0842105	0.140625	0.190909	0.135135	0.183673	0.125	0.0969163	0.0706522	0.171875	0.173077	0.0181818	0.0412371	0.0980392	0.116505
	20.1	0.000164055												0.00301659
	20.2	8.20277e-05										0.00130719
	21	0.0109917	0.00330033	0.00886918	0.03		0.0182094	0.0278638	0.0393082		0.0192308	0.00653595	0.00487717	0.00301659	0.01849	0.0109439	0.0128205		0.04						0.0198675	0.0149254		0.03		0.0183486	0.0128205			0.0735294			0.0625	0.00909091	0.027027	0.0680272	0.03	0.0132159	0.0108696	0.0625	0.125	0.00909091	0.0103093	0.0294118	0.0194175
	22	0.000574194					0.0030349						0.000903179																			0.0128205		0.0147059
	23	0.000164055		0.00221729					0.00157233																0.00662252																						0.0103093
	Allele Range	11 - 23	13 - 21	14 - 23	15 - 21	15 - 20	13 - 22	15 - 21	14 - 23	15 - 20	15 - 21	11 - 21	13 - 22	13 - 21	13 - 21	13 - 21	16 - 21	13 - 20	15 - 21	14 - 20	13 - 20	15 - 20	14-20	15-20	15-23	14-21	15-20	15-21	15-20	15-21	13-21	13-22	14-20	14-22	15-20	15-20	15-21	16-21	16-21	16-21	15-21	16-21	15-21	16-21	15-21	14-21	14-23	15-21	14-21
DYF399S1	14	5.85309e-05											6.41149e-05			0.000481
	15	5.85309e-05		0.000746826											0.000545852										0.00226757
	15.1	2.92654e-05		0.000746826																							0.00332226
	15.2	5.85309e-05										0.000930665
	15.3	5.85309e-05												0.00107354
	16	0.000731636	0.00235571					0.000392619		0.00396825		0.000465333	0.000833494	0.000536769	0.000545852			0.0185874	0.0144928			0.00384615																		0.0028169
	16.1	5.85309e-05												0.000536769	0.000545852
	16.2	0.000614574					0.000541419	0.000392619	0.000556483			0.000930665	0.000897609	0.00107354																	0.00510204							0.00363636
	16.3	0.000117062												0.00161031	0.000545852
	17	0.00231197	0.00588928	0.00448096		0.00398406	0.00378993	0.00117786	0.00278242		0.0192698	0.00232666	0.00108995	0.00161031	0.000545852	0.002886		0.00371747				0.0192308		0.00815217	0.00453515		0.00332226		0.00398406	0.0031746			0.00364964	0.00520833	0.015873	0.00361011						0.00479233				0.00625		0.00732601	0.00352113
	17.1	0.000497512		0.000746826			0.000541419					0.000465333	0.000320574	0.000536769	0.000545852	0.003367								0.00271739						0.0031746
	17.2	0.00316067		0.00224048		0.0239044	0.000541419					0.00744532	0.00487273		0.0010917	0.001924								0.00271739			0.00664452		0.0239044	0.0031746
	17.3	0.00064384					0.000541419					0.000465333		0.00805153	0.000545852	0.001924														0.0031746
	18	0.00816506	0.0141343	0.0313667	0.0177936		0.0086627	0.0109933	0.0139121	0.015873	0.0294118	0.00558399	0.00410362	0.0085883	0.0114629	0.002405						0.0461538		0.0217391	0.0498866	0.0436681	0.00664452	0.0177936		0.015873	0.0102041	0.00909091		0.0208333	0.00529101		0.0108696	0.0472727		0.0056338	0.00549451	0.00798722	0.010142			0.034375	0.00729927	0.014652	0.00352113
	18.1	0.000877963	0.00117786		0.00355872		0.00216567			0.00396825	0.0010142		0.000769428	0.000536769	0.0010917	0.002886	0.00429185					0.00384615						0.00355872		0.0031746			0.00729927			0.00361011
	18.2	0.00158033		0.000746826		0.00398406			0.00111297			0.00418799	0.0025646		0.000545852									0.00271739					0.00398406																		0.00729927
	18.3	0.00359965						0.00235571	0.000556483			0.002792	0.00166699	0.0236178	0.00272926	0.016835																						0.00363636					0.010142						0.00352113
	19	0.0324261	0.0706714	0.168036	0.117438	0.0358566	0.0492691	0.0160974	0.0489705	0.111111	0.00709939	0.0200093	0.0228905	0.0198604	0.0234716	0.003848	0.145923	0.0148699	0.0869565	0.0555556	0.0555556	0.0730769	0.0745342	0.206522	0.154195	0.126638	0.172757	0.117438	0.0358566	0.00952381	0.0663265	0.0954545	0.0255474	0.140625	0.026455	0.032491	0.0326087	0.0218182	0.0227273	0.0309859	0.014652	0.0127796	0.010142	0.00609756	0.08	0.08125	0.040146	0.021978	0.0316901
	19.1	0.00301434	0.00117786	0.00522778	0.0106762	0.0119522	0.00974553		0.00166945		0.0010142	0.00186133	0.00262888	0.00107354	0.00491266	0.003848						0.00384615		0.00271739	0.0113379		0.00332226	0.0106762	0.0119522	0.00952381		0.00454545		0.00520833		0.0252708											0.00729927		0.00352113
	19.2	0.000965759		0.00224048	0.00355872				0.000556483				0.00147474		0.00272926		0.0128755							0.00271739	0.00226757		0.00332226	0.00355872					0.0109489				0.0163043									0.003125
	20	0.0659643	0.122497	0.0776699	0.106762	0.0557769	0.0963725	0.0431881	0.131886	0.107143	0.0212982	0.0507213	0.0570659	0.110038	0.05131	0.0500241	0.0472103	0.0594796	0.115942	0.138889	0.111111	0.0961538	0.145963	0.0706522	0.0929705	0.0567686	0.0797342	0.106762	0.0557769	0.0666667	0.112245	0.0954545	0.040146	0.109375	0.164021	0.111913	0.108696	0.123636	0.0113636	0.0309859	0.0531136		0.0588235	0.0365854	0.173333	0.159375	0.10219	0.135531	0.119718
	20.1	0.00752122		0.00746826	0.00711744	0.00398406	0.00920411	0.0141343	0.00834725	0.0238095		0.00186133	0.0073091	0.00161031	0.0174672	0.00817701								0.00543478	0.00226757	0.0305677		0.00711744	0.00398406	0.0126984	0.0153061	0.00454545	0.0145985			0.0144404	0.00543478					0.0543131	0.0040568		0.00333333	0.034375		0.00732601
	20.2	0.000146327			0.00355872							0.000465333	0.000192345															0.00355872
	20.3	0.000380451											0.000192345		0.00545852
	21	0.102224	0.0824499	0.117999	0.106762	0.151394	0.110449	0.116215	0.0973845	0.134921	0.0598377	0.101908	0.101814	0.0976919	0.103712	0.106301	0.0128755	0.0966543	0.101449	0.0972222	0.126984	0.0923077	0.0496894	0.157609	0.0770975	0.0917031	0.149502	0.106762	0.151394	0.107937	0.163265	0.0818182	0.127737	0.0520833	0.0899471	0.148014	0.0923913	0.127273	0.125	0.132394	0.120879	0.103834	0.111562	0.103659	0.0833333	0.075	0.153285	0.0805861	0.105634
	21.1	0.0116476	0.00117786	0.021658	0.0391459	0.0916335	0.0384407	0.00706714	0.0205899	0.0198413	0.0141988	0.00977199	0.00718087	0.00268384	0.0163755	0.00913901	0.00429185	0.00371747				0.00384615		0.0217391	0.0136054	0.0393013	0.0199336	0.0391459	0.0916335	0.0380952	0.0204082	0.0863636	0.0656934	0.0208333	0.00529101	0.032491	0.0217391	0.00363636	0.0113636	0.0028169	0.0018315	0.0127796	0.0121704		0.00666667	0.04375	0.00364964	0.018315	0.0246479
	21.2	0.00122915					0.00108284					0.000930665	0.000705264		0.0141921	0.000481														0.0031746			0.00364964
	21.3	2.92654e-05											6.41149e-05
	22	0.135089	0.0883392	0.109783	0.11032	0.063745	0.0958311	0.129172	0.099054	0.130952	0.118661	0.142857	0.154902	0.110038	0.137555	0.13949	0.0600858	0.107807	0.101449	0.0694444	0.103175	0.0692308	0.0993789	0.0978261	0.14059	0.104803	0.0830565	0.11032	0.063745	0.107937	0.0765306	0.104545	0.0985401	0.015625	0.116402	0.126354	0.0978261	0.0981818	0.181818	0.146479	0.128205	0.123003	0.131846	0.134146	0.0766667	0.1	0.105839	0.10989	0.109155
	22.1	0.0211589	0.00353357	0.0873786	0.0427046	0.0398406	0.0438549	0.0180605	0.0289371	0.0396825	0.0456389	0.0204746	0.0120536	0.00751476	0.0360262	0.012987	0.00858369	0.0223048				0.00384615	0.00621118	0.122283	0.0589569	0.0917031	0.0830565	0.0427046	0.0398406	0.0603175	0.0612245	0.0136364	0.0474453	0.0364583	0.0634921	0.0397112	0.0217391			0.0084507	0.025641	0.0239617	0.0263692	0.00609756	0.0166667	0.021875	0.0364964	0.03663	0.0352113
	22.2	0.000731636			0.00711744		0.00378993		0.000556483				0.000384689		0.00436681	0.000481												0.00711744		0.00634921			0.0109489			0.00722022												0.003663
	22.3	5.85309e-05											6.41149e-05	0.000536769
	23	0.131373	0.128386	0.0627334	0.0925267	0.143426	0.107201	0.132313	0.0845854	0.107143	0.135903	0.131224	0.148948	0.135802	0.108624	0.137085	0.0600858	0.111524	0.130435	0.125	0.142857	0.123077	0.127329	0.048913	0.0680272	0.0829694	0.0564784	0.0925267	0.143426	0.11746	0.0867347	0.145455	0.120438	0.0885417	0.0899471	0.122744	0.0597826	0.163636	0.136364	0.15493	0.122711	0.132588	0.0993915	0.158537	0.0533333	0.046875	0.0766423	0.0879121	0.0985915
	23.1	0.0347966	0.00706714	0.04705	0.0676157	0.0318725	0.0606389	0.0384766	0.0389538	0.0793651	0.040568	0.0358306	0.0293005	0.0166398	0.05131	0.030784	0.111588	0.0148699			0.00793651	0.0153846	0.00310559	0.0380435	0.0453515	0.0611354	0.0498339	0.0676157	0.0318725	0.0539683	0.0510204	0.0545455	0.0547445	0.145833	0.026455	0.0397112	0.076087		0.0454545	0.0140845	0.040293	0.057508	0.0486815	0.0426829	0.0133333	0.034375	0.0364964	0.0512821	0.0457746
	23.2	0.000790167		0.000746826	0.00355872		0.00703844						0.00012823		0.00382096		0.0128755								0.00226757			0.00355872		0.0253968			0.0145985			0.00361011
	23.3	2.92654e-05					0.000541419																							0.0031746
	24	0.109921	0.159011	0.0328603	0.0676157	0.139442	0.0904169	0.0950137	0.0762382	0.0238095	0.136917	0.120521	0.115599	0.147611	0.0867904	0.121212	0.171674	0.178439	0.246377	0.152778	0.150794	0.134615	0.164596	0.0244565	0.0385488	0.0349345	0.0332226	0.0676157	0.139442	0.0888889	0.0663265	0.0863636	0.109489	0.0677083	0.116402	0.0902527	0.0923913	0.2	0.0454545	0.0788732	0.0860806	0.086262	0.0892495	0.0609756	0.06	0.05	0.0729927	0.102564	0.0809859
	24.1	0.0604624	0.0235571	0.068708	0.0640569	0.0358566	0.0552247	0.0447585	0.0723428	0.0555556	0.0618661	0.0697999	0.0656537	0.0322061	0.0600437	0.0654161	0.0987124	0.0111524	0.0144928	0.0138889	0.00793651	0.0615385	0.00310559	0.0543478	0.0657596	0.0960699	0.0697674	0.0640569	0.0358566	0.0571429	0.0357143	0.0590909	0.0437956	0.0677083	0.0634921	0.0505415	0.0706522	0.00363636	0.0113636	0.0338028	0.0659341	0.0607029	0.040568	0.0365854	0.0466667	0.0625	0.0839416	0.0622711	0.0950704
	24.2	0.00122915	0.00235571				0.0059556		0.000556483			0.000465333	6.41149e-05		0.00272926		0.0901288						0.00621118							0.0190476			0.0182482																0.00352113
	24.3	5.85309e-05										0.000465333	6.41149e-05
	25	0.0608428	0.0918728	0.0186706	0.0320285	0.0318725	0.0600975	0.0600707	0.0411797		0.102434	0.0600279	0.061358	0.0815888	0.0496725	0.0649351	0.0343348	0.178439	0.0869565	0.152778	0.103175	0.0769231	0.0869565	0.013587	0.0249433	0.00873362	0.0232558	0.0320285	0.0318725	0.047619	0.0612245	0.0681818	0.0437956	0.0572917	0.0846561	0.032491	0.11413	0.0981818	0.0113636	0.0591549	0.0549451	0.057508	0.0628803	0.0426829	0.0333333	0.040625	0.0364964	0.0512821	0.0387324
	25.1	0.0639742	0.0223793	0.0694548	0.0462633	0.059761	0.0324851	0.0636042	0.0745687	0.0793651	0.0669371	0.0828292	0.0683509	0.0445518	0.0649563	0.0663781	0.0343348	0.0446097			0.031746	0.0307692	0.0217391	0.0679348	0.0770975	0.0611354	0.0664452	0.0462633	0.059761	0.047619	0.0153061	0.0272727	0.0437956	0.0364583	0.026455	0.0216606	0.0326087	0.00363636	0.0681818	0.0450704	0.0769231	0.0750799	0.0730223	0.0853659	0.123333	0.046875	0.0875912	0.0842491	0.0598592
	25.2	0.000351185					0.00270709						0.000192345		0.000545852	0.000481	0.00858369													0.0031746			0.0109489			0.00361011
	25.3	8.77963e-05											0.000192345
	26	0.0304361	0.0706714	0.0104556	0.0106762	0.0199203	0.0395236	0.0369062	0.0228158	0.00396825	0.035497	0.025128	0.0269924	0.0526033	0.0267467	0.038961		0.0408922	0.0724638	0.152778	0.0714286	0.0692308	0.052795	0.00271739	0.00907029	0.0174672	0.0166113	0.0106762	0.0199203	0.0285714	0.0612245	0.0181818	0.0291971	0.0572917	0.0582011	0.0433213	0.0326087	0.0618182	0.0340909	0.056338	0.0274725	0.028754	0.0344828	0.0243902	0.02	0.04375	0.0182482	0.010989	0.0352113
	26.1	0.0504829	0.0294464	0.0268857	0.0213523	0.0358566	0.0341094	0.0694935	0.065665	0.0357143	0.0476673	0.0530479	0.053023	0.037037	0.0485808	0.0548341	0.0729614	0.0185874		0.0138889	0.0238095	0.0269231	0.0434783	0.013587	0.0362812	0.0174672	0.0365449	0.0213523	0.0358566	0.0349206	0.0561224	0.0227273	0.0328467	0.0416667	0.031746	0.0252708	0.0326087	0.00727273	0.0795455	0.056338	0.0897436	0.0670927	0.0791075	0.109756	0.0933333	0.0625	0.0620438	0.0659341	0.056338
	26.2	0.000175593		0.000746826			0.00108284								0.00163755												0.00332226			0.0031746			0.00364964
	26.3	0.000117062										0.001396		0.000536769
	27	0.00784314	0.0294464	0.00448096	0.00355872	0.00398406	0.00108284	0.0109933	0.00500835		0.00608519	0.00418799	0.00698852	0.0166398	0.00927948	0.00769601		0.0297398		0.0138889	0.0396825	0.0115385	0.0496894		0.00226757		0.0166113	0.00355872	0.00398406							0.00722022				0.0309859	0.0128205	0.0127796	0.0040568		0.01	0.00625		0.003663	0.00352113
	27.1	0.0264267	0.0141343	0.0134429	0.0106762	0.0119522	0.0162426	0.0514331	0.0383973	0.0238095	0.0273834	0.026524	0.0251972	0.0203972	0.0240175	0.031265	0.00858369	0.0185874	0.0144928			0.00769231	0.0279503	0.00815217	0.0136054	0.0305677	0.00664452	0.0106762	0.0119522	0.00634921	0.0306122	0.0136364	0.0145985	0.015625	0.015873	0.00361011	0.0434783	0.0254545	0.102273	0.0507042	0.043956	0.0527157	0.0649087	0.0487805	0.0666667	0.03125	0.040146	0.029304	0.028169
	27.2	8.77963e-05						0.000392619	0.000556483						0.000545852																								0.0113636										0.00352113
	27.3	8.77963e-05									0.0010142		6.41149e-05	0.000536769
	28	0.00196078	0.0117786	0.00149365			0.000541419	0.00117786	0.00111297		0.0010142	0.00232666	0.0017311	0.00483092	0.000545852	0.002886					0.0238095	0.0115385	0.0124224		0.00453515					0.0031746													0.0020284	0.0121951		0.003125	0.00364964
	28.1	0.00895522	0.00353357	0.00373413	0.00355872		0.00920411	0.0235571	0.0144686		0.0141988	0.00744532	0.00692441	0.00751476	0.0120087	0.00817701		0.0111524	0.0144928	0.0138889		0.00384615		0.00271739	0.00226757	0.00436681	0.00664452	0.00355872		0.00634921	0.00510204	0.00909091	0.00364964	0.0104167		0.0108303	0.0326087	0.00727273	0.0681818	0.0366197	0.0238095	0.014377	0.0182556	0.0487805	0.02	0.0125	0.0109489	0.00732601	0.00352113
	28.3	5.85309e-05											0.00012823
	29	0.000438982	0.00353357					0.000785238					0.000320574	0.000536769	0.0010917	0.000481		0.00371747				0.00384615	0.00621118																0.0113636					0.00609756
	29.1	0.00304361	0.00824499					0.00785238	0.0066778		0.0040568	0.00232666	0.00243637	0.000536769	0.00655022	0.000962001		0.0111524				0.00384615	0.0186335																	0.0225352	0.003663	0.00798722	0.00608519	0.0121951	0.02		0.00729927	0.00732601	0.00704225
	29.2	2.92654e-05									0.0010142
	29.3	2.92654e-05												0.000536769
	30	0.000146327					0.000541419	0.000785238					6.41149e-05	0.000536769																							0.00543478							0.0121951
	30.1	0.000380451					0.000541419	0.00235571					0.00012823		0.00163755	0.000481																		0.00520833					0.0113636		0.0018315	0.00319489	0.0020284	0.00609756
	30.3	2.92654e-05														0.000481
	31	5.85309e-05	0.00117786					0.000392619														0.00384615																	0.0113636
	31.1	5.85309e-05						0.000392619							0.000545852																													0.00609756
	31.3	2.92654e-05												0.000536769
	Allele Range	14-31.3	16-31	15-28.1	18-28.1	17-27.1	16.2-30.1	16-31.1	16.2-29.1	16-27.1	17-29.2	15.2-29.1	14-30.1	15.3-31.3	15-31.1	14-30.3	18.1-27.1	16-29.1	16-28.1	19-28.1	19-28	16-31	19-29.1	17-28.1	15-28.1	18-28.1	15.1-28.1	18-28.1	17-27.1	17-28.1	16.2-28.1	18-28.1	17-28.1	17-30.1	17-27.1	17-28.1	18-30	16.2-28.1	19-31	16-29.1	18-30.1	17-30.1	18-30.1	19-31.1	19-29.1	17-28.1	18-29.1	17-29.1	17-29.1
DYS526A	7	8.14465e-05		0.00221239																					0.00662252
	8	0.000244339	0.00330033								0.00273973		0.000177809									0.0108696
	9	8.14465e-05						0.00103306																																	0.005
	10	0.000325786										0.0013089	0.000355619		0.00154083
	10.2	8.14465e-05											0.000177809
	11	0.0121355	0.029703	0.00663717	0.01	0.0116279		0.00413223	0.00157729		0.00273973	0.0039267	0.00782361	0.117647	0.00154083	0.00410397						0.0978261			0.00662252		0.0190476	0.01	0.0116279									0.00909091			0.015						0.0103093
	12	0.108731	0.171617	0.464602	0.08	0.0348837	0.05	0.0919421	0.0567823	0.05	0.0383562	0.115183	0.104196	0.11463	0.0693374	0.110807	0.0128205	0.0792079	0.12	0.115385	0.0909091	0.152174	0.241379	0.359375	0.569536	0.485294	0.428571	0.08	0.0348837	0.0183486	0.0909091	0.0769231	0.0416667	0.0147059	0.0547945	0.0736842	0.03125	0.0636364	0.135135	0.0748299	0.095	0.123348	0.0928962	0.03125		0.145455	0.0721649	0.03	0.0679612
	13	0.189363	0.10231	0.130531	0.25	0.139535	0.266667	0.40186	0.477918	0.65	0.0630137	0.14267	0.144737	0.0723982	0.244992	0.119015	0.025641	0.227723	0.08	0.0384615	0.0454545	0.0108696	0.215517	0.148438	0.0662252	0.102941	0.219048	0.25	0.139535	0.211009	0.207792	0.0769231	0.260417	0.705882	0.232877	0.305263	0.1875	0.227273	0.351351	0.346939	0.455	0.46696	0.393443	0.484375	0.375	0.581818	0.42268	0.65	0.475728
	13.1	8.14465e-05											0.000177809
	14	0.323668	0.534653	0.0774336	0.28	0.395349	0.162121	0.241736	0.272871	0.28	0.282192	0.493455	0.315789	0.485671	0.281972	0.488372		0.544554	0.56	0.730769	0.727273	0.48913	0.448276	0.0703125	0.10596	0.117647	0.0190476	0.28	0.395349	0.220183	0.285714	0.24359	0.114583		0.150685	0.157895	0.078125	0.436364	0.0810811	0.170068	0.215	0.246696	0.289617	0.09375	0.192308	0.254545	0.340206	0.23	0.320388
	15	0.245968	0.125413	0.0420354	0.15	0.302326	0.431818	0.204545	0.138801	0.02	0.380822	0.17801	0.288762	0.158371	0.255778	0.173735	0.512821	0.118812	0.24	0.0769231	0.113636	0.173913	0.0775862	0.015625	0.0529801	0.0882353	0.0285714	0.15	0.302326	0.385321	0.324675	0.576923	0.5	0.279412	0.465753	0.357895	0.59375	0.136364	0.243243	0.346939	0.185	0.127753	0.202186	0.3125	0.365385	0.00909091	0.123711	0.06	0.106796
	16	0.0936635	0.0231023	0.0420354	0.13	0.104651	0.0848485	0.0392562	0.0457413		0.208219	0.052356	0.115754	0.0377074	0.12943	0.0889193	0.448718	0.029703		0.0384615	0.0227273	0.0326087	0.0172414	0.0390625	0.0331126	0.0294118	0.0666667	0.13	0.104651	0.165138	0.0779221	0.025641	0.0833333		0.0821918	0.105263	0.09375	0.127273	0.0810811	0.0136054	0.025	0.030837	0.0163934	0.0625	0.0673077	0.00909091	0.0206186	0.02	0.0291262
	16.1	8.14465e-05											0.000177809
	16.2	8.14465e-05											0.000177809
	17	0.022805	0.00990099	0.205752	0.09	0.0116279	0.00454545	0.0154959	0.00630915		0.0191781	0.013089	0.0192034	0.00904977	0.0154083	0.0150479						0.0326087		0.34375	0.0993377	0.176471	0.209524	0.09	0.0116279		0.012987				0.0136986		0.015625		0.108108	0.047619	0.005	0.00440529	0.00546448	0.015625			0.0103093	0.01
	18	0.00211761		0.0287611	0.01						0.00273973		0.00142248	0.00452489										0.0234375	0.0596026		0.00952381	0.01
	19	0.000162893											0.000355619
	20	0.000162893											0.000355619
	21	0.000162893											0.000355619
	Allele Range	7-21	8-17	7-18	11-18	11-17	12-17	9-17	11-17	12-15	8-18	10-17	8-21	11-18	10-17	11-17	12-16	12-16	12-15	12-16	12-16	8-17	12-16	12-18	7-18	12-17	11-18	11-18	11-17	12-16	12-17	12-16	12-16	12-15	12-17	12-16	12-17	11-16	12-17	12-17	9-18	12-17	12-17	12-17	13-16	12-16	11-17	12-17	12-16
DYS518	32	0.000733676						0.00310238	0.00472441	0.01		0.0013089		0.0015083																								0.0181818				0.00440529							0.0291262
	33	0.00285318						0.00517063	0.0220472	0.05	0.00273973		0.000712504		0.00770416	0.00136799																						0.0363636					0.00549451			0.00909091	0.0206186	0.02	0.0194175
	33.1	8.15195e-05											0.000178126
	33.2	8.15195e-05												0.0015083
	34	0.00888563	0.00660066	0.00222222	0.01		0.0151286	0.0113754	0.0173228	0.21		0.0091623	0.00195939	0.015083	0.0154083	0.00683995	0.0128205	0.0792079				0.0217391		0.0078125				0.01			0.025974						0.125	0.00909091		0.00680272	0.015	0.00440529	0.0274725			0.0363636	0.0103093	0.02
	34.1	8.15195e-05											0.000178126
	34.2	8.15195e-05												0.0015083
	35	0.0270645	0.00660066	0.0111111	0.01	0.0232558	0.03177	0.0620476	0.0472441	0.2	0.0164384	0.0183246	0.0108657	0.0271493	0.0570108	0.0259918	0.423077	0.029703			0.0227273	0.0108696		0.015625			0.0288462	0.01	0.0232558	0.00917431	0.025974				0.0410959	0.0210526	0.203125	0.0454545	0.0540541	0.047619	0.105	0.0660793	0.0494505	0.015625		0.0454545	0.103093	0.03	0.0194175
	36	0.0571452	0.0231023	0.0244444	0.03	0.0581395	0.0468986	0.11272	0.102362	0.19	0.106849	0.0589005	0.046669	0.0331825	0.0631741	0.0506156	0.025641	0.029703				0.076087		0.0390625	0.0198675		0.0288462	0.03	0.0581395	0.0366972	0.0519481	0.0128205	0.0515464	0.0147059	0.0273973	0.0315789	0.171875	0.0909091	0.0810811	0.0612245	0.16	0.118943	0.126374	0.078125	0.192308	0.0636364	0.113402	0.04	0.0970874
	36.2	0.000326078						0.00206825				0.0013089	0.000178126																													0.00881057
	36.3	8.15195e-05											0.000178126
	37	0.122931	0.122112	0.0355556	0.15	0.0697674	0.075643	0.208893	0.125984	0.14	0.123288	0.180628	0.107054	0.092006	0.11094	0.184679	0.179487	0.217822	0.08		0.181818	0.195652	0.0775862	0.03125	0.0463576	0.0149254	0.0384615	0.15	0.0697674	0.0275229	0.0519481	0.0384615	0.0824742	0.0147059	0.123288	0.136842	0.140625	0.281818	0.432432	0.285714	0.185	0.14978	0.142857	0.25	0.0769231	0.145455	0.195876	0.13	0.135922
	37.2	0.000570637						0.00620476							0.00154083																										0.01	0.00440529	0.0164835
	38	0.199723	0.151815	0.115556	0.21	0.313953	0.134644	0.175801	0.155906	0.02	0.29863	0.289267	0.196651	0.200603	0.192604	0.294118	0.24359	0.178218	0.08	0.153846	0.181818	0.152174	0.155172	0.125	0.145695	0.134328	0.0480769	0.21	0.313953	0.201835	0.155844	0.153846	0.134021	0.0588235	0.136986	0.126316	0.0625	0.0181818	0.135135	0.292517	0.155	0.162996	0.203297	0.234375	0.134615	0.0545455	0.185567	0.21	0.174757
	38.2	0.000570637			0.01			0.0041365					0.000178126	0.0015083														0.01													0.01	0.00881057
	39	0.192957	0.207921	0.262222	0.24	0.139535	0.214826	0.126163	0.171654	0.01	0.189041	0.22644	0.198611	0.205128	0.167951	0.21751	0.102564	0.0693069	0.12	0.230769	0.227273	0.23913	0.189655	0.375	0.119205	0.268657	0.326923	0.24	0.139535	0.266055	0.155844	0.166667	0.237113	0.323529	0.260274	0.221053	0.046875	0.1	0.162162	0.142857	0.105	0.123348	0.126374	0.1875	0.201923	0.209091	0.164948	0.14	0.203883
	39.1	8.15195e-05						0.00103413																																		0.00440529
	39.2	8.15195e-05														0.00136799
	39.3	8.15195e-05													0.00154083
	40	0.161164	0.158416	0.14	0.17	0.197674	0.173979	0.153051	0.124409	0.03	0.194521	0.138743	0.180264	0.140271	0.167951	0.120383		0.0792079	0.28	0.192308	0.272727	0.119565	0.112069	0.140625	0.119205	0.104478	0.192308	0.17	0.197674	0.146789	0.12987	0.24359	0.206186	0.338235	0.0958904	0.147368	0.09375	0.236364	0.0540541	0.115646	0.13	0.171806	0.17033	0.109375	0.173077	0.245455	0.0618557	0.09	0.0776699
	41	0.108829	0.138614	0.175556	0.11	0.127907	0.145234	0.0796277	0.129134	0.01	0.0383562	0.039267	0.120057	0.138763	0.114022	0.0547196		0.118812	0.2	0.192308		0.0978261	0.198276	0.125	0.205298	0.134328	0.221154	0.11	0.127907	0.146789	0.116883	0.230769	0.0927835	0.176471	0.164384	0.136842	0.109375	0.0636364	0.027027	0.0204082	0.09	0.105727	0.104396	0.078125	0.125	0.136364	0.113402	0.14	0.135922
	42	0.0662754	0.0759076	0.177778	0.03	0.0581395	0.096823	0.024819	0.0614173	0.01	0.0219178	0.0222513	0.0781974	0.066365	0.0616333	0.0246238		0.0792079	0.12	0.0384615	0.0454545	0.0652174	0.0948276	0.109375	0.271523	0.268657	0.0673077	0.03	0.0581395	0.0917431	0.220779	0.0769231	0.103093	0.0441176	0.109589	0.0947368	0.015625			0.00680272	0.035	0.061674	0.010989		0.0576923	0.0272727	0.0309278	0.1	0.0679612
	42.1	8.15195e-05														0.00136799
	43	0.0308144	0.039604	0.0466667	0.03	0.0116279	0.0514372	0.00723888	0.0188976	0.06	0.00547945	0.0104712	0.0365159	0.0467572	0.0292758	0.0109439		0.0891089	0.08	0.115385	0.0454545	0.0217391	0.0258621	0.03125	0.0596026	0.0447761	0.0480769	0.03	0.0116279	0.0550459	0.038961	0.0641026	0.0721649	0.0147059	0.0410959	0.0842105	0.015625	0.00909091		0.0136054			0.010989	0.03125	0.0192308	0.0181818		0.04	0.0194175
	43.2	8.15195e-05											0.000178126
	43.3	8.15195e-05									0.00273973
	44	0.0122279	0.049505	0.00888889			0.0121029	0.00827301	0.0173228	0.05		0.0013089	0.0131813	0.0196078	0.00616333	0.00547196	0.0128205	0.019802	0.04	0.0769231	0.0227273		0.0948276		0.013245	0.0298507				0.0183486	0.025974	0.0128205	0.0206186				0.015625	0.0181818	0.0540541	0.00680272		0.00440529	0.00549451	0.015625	0.00961538	0.00909091		0.04	0.0194175
	45	0.00489117	0.019802				0.00151286	0.00723888		0.01		0.0013089	0.00641254	0.00754148	0.00308166			0.00990099					0.0517241											0.0147059				0.0636364
	46	0.000896715						0.00103413	0.0015748				0.00142501	0.0015083																								0.00909091							0.00961538
	47	0.000163039											0.000356252
	52.2	8.15195e-05										0.0013089
	Allele Range	32-52.2	34-45	34-44	34-43	35-43	34-45	32-46	32-46	32-45	33-43.3	32-52.2	33-47	32-46	33-45	33-44	34-44	34-45	37-44	38-44	35-44	34-43	37-45	34-43	36-44	37-44	35-43	34-43	35-43	35-44	34-44	36-44	36-44	36-45	35-43	35-43	34-44	32-46	35-44	34-44	34-42	32-44	33-44	35-44	36-46	33-44	33-42	33-44	32-44
DYS526B	29	8.15395e-05												0.0015083
	30	0.00228311	0.0330033	0.00672646						0.02	0.00275482		0.00160428	0.00301659	0.00153846							0.0978261	0.00862069		0.0198675
	31	0.0191618	0.125413	0.0269058			0.00302572	0.00103413	0.00315457	0.04		0.0104712	0.0158645	0.111614	0.00153846	0.00547196			0.04			0.0978261	0.241379	0.0078125	0.0463576		0.0384615					0.0128205		0.0147059							0.005					0.00909091		0.01
	32	0.047456	0.0792079	0.112108	0.04		0.00302572		0.0394322	0.38	0.0137741	0.0431937	0.0509804	0.0859729	0.0261538	0.0465116		0.0648148	0.16	0.0384615	0.0681818	0.0326087	0.112069	0.078125	0.152318	0.111111	0.0961538	0.04							0.0273973											0.181818			0.0485437
	33	0.0584638	0.260726	0.286996	0.06	0.0232558	0.02118	0.00827301	0.0283912	0.18	0.0110193	0.065445	0.0340463	0.184012	0.0369231	0.0410397		0.212963	0.28	0.307692	0.159091	0.282609	0.267241	0.21875	0.311258	0.349206	0.298077	0.06	0.0232558	0.0183486		0.025641	0.0515464	0.0147059	0.0410959	0.0105263		0.00909091		0.0136054	0.01	0.00440529	0.010989		0.00961538	0.118182	0.0103093	0.01	0.0194175
	33.1	8.15395e-05												0.0015083
	34	0.0790117	0.29703	0.127803	0.09	0.0813953	0.0741301	0.0372285	0.0347003	0.07	0.0358127	0.0942408	0.0604278	0.215686	0.0584615	0.0861833		0.222222	0.28	0.5	0.5	0.26087	0.206897	0.101562	0.152318	0.174603	0.0961538	0.09	0.0813953	0.0825688	0.0649351	0.0512821	0.0618557	0.0882353	0.0821918	0.105263	0.046875		0.027027	0.0272109	0.065	0.0352423	0.0549451		0.0288462	0.0454545	0.0618557	0.01	0.038835
	35	0.106164	0.108911	0.073991	0.13	0.0232558	0.11649	0.134436	0.132492	0.13	0.0936639	0.115183	0.0983957	0.120664	0.112308	0.106703	0.0128205	0.101852	0.12	0.0384615	0.159091	0.130435	0.0862069	0.0859375	0.0596026	0.0793651	0.0769231	0.13	0.0232558	0.100917	0.233766	0.0512821	0.14433	0.0441176	0.0684932	0.178947	0.078125	0.0636364	0.162162	0.102041	0.135	0.154185	0.164835	0.15625	0.25	0.172727	0.134021	0.07	0.0970874
	35.2	0.000163079										0.0013089	0.000178253
	36	0.17107	0.0594059	0.0627803	0.13	0.0581395	0.130106	0.263702	0.152997	0.1	0.22865	0.229058	0.177005	0.0995475	0.158462	0.22435	0.0128205	0.00925926	0.08	0.0384615	0.0227273	0.0869565	0.0517241	0.078125	0.0397351	0.0793651	0.0673077	0.13	0.0581395	0.119266	0.142857	0.0512821	0.123711	0.338235	0.0547945	0.0842105	0.171875	0.190909	0.216216	0.22449	0.285	0.352423	0.230769	0.21875	0.0288462	0.2	0.164948	0.18	0.194175
	37	0.187378	0.0165017	0.0201794	0.17	0.0813953	0.196672	0.241986	0.233438	0.07	0.209366	0.219895	0.195365	0.101056	0.164615	0.253078	0.346154	0.138889		0.0384615	0.0681818	0.0108696		0.015625	0.0198675	0.031746	0.0192308	0.17	0.0813953	0.0917431	0.0909091	0.217949	0.175258	0.382353	0.205479	0.126316	0.40625	0.3	0.216216	0.238095	0.25	0.180617	0.291209	0.21875	0.144231	0.118182	0.28866	0.36	0.23301
	37.1	8.15395e-05													0.00153846
	38	0.155496	0.0132013	0.0224215	0.19	0.511628	0.164902	0.186143	0.211356		0.225895	0.138743	0.160963	0.0392157	0.204615	0.132695	0.628205	0.101852	0.04		0.0227273		0.0172414	0.0234375	0.0198675		0.0384615	0.19	0.511628	0.155963	0.0779221	0.230769	0.14433	0.0735294	0.260274	0.189474	0.1875	0.254545	0.216216	0.251701	0.195	0.14978	0.120879	0.1875	0.375	0.127273	0.185567	0.21	0.15534
	39	0.104371	0.00660066	0.0560538	0.05	0.162791	0.167927	0.0879007	0.116719	0.01	0.0606061	0.0706806	0.130303	0.0241327	0.118462	0.0670315		0.12963		0.0384615			0.00862069	0.078125	0.0331126	0.047619	0.0673077	0.05	0.162791	0.229358	0.272727	0.230769	0.123711	0.0147059	0.178082	0.178947	0.0625	0.181818	0.0810811	0.0816327	0.035	0.0704846	0.10989	0.109375	0.144231	0.0272727	0.0824742	0.09	0.15534
	40	0.0522668		0.147982	0.12	0.0581395	0.0741301	0.0351603	0.0410095		0.0661157	0.0104712	0.0582888	0.00603318	0.0907692	0.0341997		0.0185185						0.234375	0.0993377	0.111111	0.134615	0.12	0.0581395	0.100917	0.0519481	0.0897436	0.123711	0.0294118	0.0684932	0.0631579	0.03125		0.0810811	0.0612245	0.015	0.0484581	0.0164835	0.078125	0.00961538		0.0515464	0.05	0.0582524
	40.3	8.15395e-05		0.00224215																						0.015873
	41	0.0126386		0.0515695	0.02		0.0347958	0.00310238	0.00473186		0.0358127		0.0128342	0.00452489	0.0169231	0.00273598								0.078125	0.0397351		0.0673077	0.02		0.0733945	0.025974	0.0384615	0.0412371		0.0136986	0.0526316					0.005			0.03125	0.00961538		0.0103093	0.01
	42	0.00318004		0.00224215			0.0121029		0.00157729		0.0165289	0.0013089	0.00285205	0.0015083	0.00769231										0.00662252					0.0275229	0.025974		0.0103093			0.0105263	0.015625										0.0103093
	43	0.000407697					0.00151286	0.00103413					0.000534759																		0.012987											0.00440529
	44	0.000163079											0.000356506
	Allele Range	29-44	30-39	30-42	32-41	33-40	31-43	31-43	31-42	30-39	30-42	31-42	30-44	29-42	30-42	31-41	35-38	32-40	31-38	32-39	32-38	30-37	30-39	31-41	30-42	32-40.3	31-41	32-41	33-40	33-42	34-43	31-41	33-42	31-40	32-41	33-42	34-42	33-39	34-40	33-40	31-41	33-43	33-40	35-41	33-41	31-39	33-42	31-41	32-40
DYS626	22	8.15129e-05										0.0013089
	23	0.000489077		0.00883002									0.000356888											0.015625	0.00657895		0.00961538
	24	0.0202967	0.0096463	0.395143			0.00151745	0.00207469			0.00546448	0.0170157	0.00588865	0.00444444	0.00618238	0.0123288						0.03		0.289062	0.519737	0.449275	0.307692					0.0128205								0.0136054
	25	0.0323606	0.0450161	0.0772627	0.04		0.0030349	0.0093361	0.00158479		0.00819672	0.0445026	0.0426481	0.0148148	0.0262751	0.039726					0.0227273	0.1	0.0258621	0.0546875	0.0592105	0.057971	0.144231	0.04							0.0273973			0.00909091	0.0540541	0.0272109	0.005			0.015625					0.00980392
	26	0.0315455	0.022508	0.0154525	0.01		0.0060698	0.0539419	0.00475436		0.0546448	0.0314136	0.0294433	0.102222	0.0401855	0.0123288				0.0384615		0.06			0.0197368	0.0144928	0.0288462	0.01				0.0128205	0.0105263		0.0273973				0.135135	0.183673	0.02	0.0224215	0.00546448	0.15625			0.0103093		0.00980392
	26.2	0.000163026						0.00103734			0.00273224																															0.0044843
	27	0.047196	0.022508	0.00662252	0.04	0.0119048	0.0242792	0.0383817	0.0206022	0.00990099	0.103825	0.039267	0.0662027	0.0296296	0.0340031	0.0219178						0.04	0.0258621	0.015625			0.00961538	0.04	0.0119048	0.00917431	0.012987	0.025641	0.0315789		0.0136986	0.0105263	0.109375	0.136364	0.0810811	0.0544218		0.0224215	0.010929	0.0625	0.00980392		0.0103093	0.040404	0.00980392
	28	0.0789045	0.115756	0.0264901	0.06	0.0357143	0.0667678	0.0975104	0.122029	0.158416	0.26776	0.108639	0.0508565	0.0918519	0.0880989	0.0890411	0.333333	0.039604	0.08		0.0454545	0.09	0.198276	0.0234375	0.0328947	0.0144928	0.0288462	0.06	0.0357143	0.0366972	0.0519481		0.0105263	0.0294118	0.0410959	0.0105263	0.453125	0.0636364	0.108108	0.0680272	0.135	0.0896861	0.0983607	0.125	0.27451	0.018018	0.0618557	0.10101	0.0882353
	28.2	0.000163026										0.0013089	0.000178444
	29	0.179899	0.199357	0.0794702	0.16	0.0833333	0.110774	0.124481	0.204437	0.178218	0.221311	0.311518	0.168451	0.219259	0.123648	0.317808	0.25641	0.029703	0.12	0.230769	0.113636	0.15	0.284483	0.0625	0.0657895	0.101449	0.105769	0.16	0.0833333	0.0825688	0.116883	0.0641026	0.0736842	0.191176	0.109589	0.0947368	0.203125	0.309091	0.0810811	0.0884354	0.11	0.0986547	0.131148	0.03125	0.107843	0.153153	0.164948	0.323232	0.245098
	29.2	0.000163026											0.000178444	0.00148148
	30	0.196854	0.180064	0.233996	0.24	0.440476	0.144158	0.188797	0.220285	0.247525	0.139344	0.229058	0.192184	0.201481	0.170015	0.231507	0.0128205	0.316832	0.28	0.346154	0.295455	0.18	0.0775862	0.335938	0.190789	0.15942	0.221154	0.24	0.440476	0.0642202	0.155844	0.0897436	0.105263	0.411765	0.232877	0.126316	0.03125	0.327273	0.108108	0.163265	0.155	0.174888	0.213115	0.140625	0.107843	0.207207	0.319588	0.212121	0.245098
	30.2	8.15129e-05											0.000178444
	31	0.169465	0.151125	0.0883002	0.18	0.22619	0.210926	0.16805	0.193344	0.128713	0.112022	0.115183	0.186474	0.197037	0.149923	0.131507	0.0384615	0.158416	0.24	0.192308	0.318182	0.12	0.0862069	0.101562	0.0526316	0.15942	0.0769231	0.18	0.22619	0.238532	0.285714	0.128205	0.189474	0.0882353	0.30137	0.294737	0.109375	0.136364	0.162162	0.115646	0.21	0.179372	0.180328	0.140625	0.333333	0.243243	0.195876	0.161616	0.127451
	32	0.131725	0.157556	0.0375276	0.13	0.0714286	0.245827	0.146266	0.117274	0.0891089	0.0628415	0.0628272	0.144361	0.082963	0.210201	0.0753425	0.025641	0.158416	0.16	0.153846	0.113636	0.13	0.198276	0.0546875	0.0263158	0.0434783	0.0288462	0.13	0.0714286	0.422018	0.298701	0.230769	0.294737	0.132353	0.0821918	0.284211	0.078125		0.216216	0.14966	0.17	0.201794	0.114754	0.171875	0.0490196	0.189189	0.134021	0.0707071	0.176471
	33	0.0749103	0.0643087	0.0198675	0.1	0.0952381	0.127466	0.108921	0.0792393	0.118812	0.0136612	0.0248691	0.0772662	0.0474074	0.0958269	0.0479452	0.269231	0.138614	0.08		0.0454545	0.04	0.103448	0.03125	0.0197368		0.0192308	0.1	0.0952381	0.100917	0.0519481	0.320513	0.178947	0.132353	0.0821918	0.115789	0.015625	0.00909091	0.027027	0.0816327	0.135	0.134529	0.163934	0.0625	0.0686275	0.153153	0.0515464	0.0707071	0.0588235
	33.2	8.15129e-05											0.000178444
	34	0.0277144	0.0289389	0.00883002	0.01	0.0238095	0.0455235	0.0508299	0.0253566	0.0693069	0.00546448	0.0104712	0.0281941	0.00740741	0.0340031	0.0191781	0.0641026	0.0792079		0.0384615	0.0454545	0.06		0.0078125	0.00657895		0.0192308	0.01	0.0238095	0.0275229	0.012987	0.115385	0.0736842	0.0147059	0.0821918	0.0315789		0.00909091	0.027027	0.047619	0.045	0.0672646	0.0546448	0.09375	0.0490196	0.018018	0.0412371	0.010101
	35	0.00643952	0.00321543	0.00220751	0.02	0.0119048	0.0106222	0.00829876	0.00950872		0.00273224	0.0026178	0.00535332		0.0170015	0.00136986		0.0792079	0.04					0.0078125				0.02	0.0119048	0.0183486	0.012987		0.0105263			0.0315789					0.01	0.0044843	0.0273224			0.018018	0.0103093	0.010101	0.0196078
	36	0.00105967					0.0030349	0.00103734	0.00158479				0.00142755		0.0015456																		0.0210526								0.005								0.00980392
	37	0.000244539						0.00103734					0.000178444		0.0015456																									0.00680272
	45.2	8.15129e-05													0.0015456
	52	8.15129e-05			0.01																							0.01
	Allele Range	22-52	24-35	23-35	25-52	27-35	24-36	24-37	25-36	27-34	24-35	22-35	23-37	24-34	24-45.2	24-35	28-34	28-35	28-35	26-34	25-34	24-34	25-33	23-35	23-34	24-32	23-34	25-52	27-35	27-35	27-35	24-34	26-36	28-34	25-34	27-35	27-33	25-34	25-34	24-37	25-36	26-35	26-35	25-34	27-34	28-35	26-35	27-35	25-36
DYS627	12	8.14399e-05											0.000177968
	13	0.000488639					0.00151057						0.000355935	0.0015083	0.00308166																		0.0103093
	14	0.00105872											0.00160171	0.00603318
	14.2	8.14399e-05												0.0015083
	14.3	8.14399e-05												0.0015083
	15	0.00513071					0.00453172					0.00261438	0.00889838	0.00452489	0.00770416															0.00917431	0.012987				0.0135135
	16	0.0522029	0.0165017	0.0133038	0.01	0.0116279	0.0196375	0.00413223	0.00315457	0.00961538	0.0136986	0.0117647	0.101086	0.00603318	0.0123267	0.0150479	0.025641	0.00990099	0.04			0.0434783		0.0078125	0.0198675		0.0192308	0.01	0.0116279	0.0275229		0.0512821				0.0526316	0.015625			0.00680272		0.00881057	0.00546448		0.00961538				0.00970874
	16.2	0.000570079	0.0165017										0.000355935									0.0543478
	17	0.086652	0.019802	0.097561	0.02	0.302326	0.197885	0.0134298	0.0268139		0.0246575	0.0248366	0.11995	0.0467572	0.0862866	0.0355677		0.0990099		0.0384615		0.0326087	0.0172414	0.132812	0.0331126	0.0294118	0.192308	0.02	0.302326	0.266055	0.0519481	0.24359	0.278351		0.378378	0.210526	0.0625			0.00680272	0.015	0.0132159	0.0327869		0.0288462		0.0103093	0.01	0.0194175
	17.1	8.14399e-05												0.0015083
	17.2	0.000570079	0.00330033	0.00221729				0.00206612					0.000533903									0.0108696				0.0147059																0.00440529	0.00546448
	18	0.086652	0.128713	0.27051	0.08	0.395349	0.191843	0.0506198	0.0694006	0.0673077	0.0575342	0.0640523	0.0562378	0.146305	0.107858	0.0615595	0.346154	0.0891089	0.2	0.230769	0.0454545	0.217391	0.0517241	0.148438	0.443709	0.279412	0.163462	0.08	0.395349	0.174312	0.12987	0.320513	0.185567	0.0294118	0.162162	0.157895	0.40625	0.0545455	0.027027	0.0272109	0.045	0.0572687	0.0765027	0.03125	0.115385	0.00909091	0.0927835	0.06	0.038835
	18.2	0.00024432	0.00330033										0.000177968			0.00136799						0.0108696
	19	0.132991	0.320132	0.115299	0.1	0.116279	0.155589	0.110537	0.104101	0.0769231	0.230137	0.101961	0.115323	0.206637	0.143297	0.119015	0.423077	0.19802	0.4	0.307692	0.25	0.304348	0.344828	0.0234375	0.145695	0.294118	0.0673077	0.1	0.116279	0.12844	0.337662	0.0897436	0.164948	0.191176	0.0810811	0.115789	0.15625	0.109091	0.0810811	0.102041	0.14	0.092511	0.120219	0.09375	0.105769	0.0818182	0.14433	0.03	0.15534
	19.2	0.000488639						0.00206612					0.000355935	0.00301659																											0.01
	19.3	8.14399e-05						0.00103306																																		0.00440529
	20	0.1821	0.273927	0.16408	0.25	0.0813953	0.161631	0.259298	0.18612	0.288462	0.241096	0.166013	0.166578	0.217195	0.1849	0.135431	0.0384615	0.237624	0.28	0.230769	0.204545	0.119565	0.431034	0.28125	0.112583	0.117647	0.125	0.25	0.0813953	0.183486	0.233766	0.128205	0.175258	0.0882353	0.135135	0.157895	0.171875	0.372727	0.297297	0.244898	0.23	0.242291	0.278689	0.171875	0.182692	0.327273	0.175258	0.07	0.184466
	20.2	8.14399e-05														0.00136799
	20.3	0.00016288			0.01								0.000177968															0.01
	21	0.188452	0.141914	0.155211	0.28	0.0581395	0.120846	0.271694	0.239748	0.259615	0.2	0.230065	0.179747	0.12368	0.195686	0.207934	0.115385	0.168317	0.04	0.0769231	0.204545	0.163043	0.137931	0.15625	0.152318	0.117647	0.182692	0.28	0.0581395	0.110092	0.0909091	0.102564	0.0721649	0.191176	0.135135	0.157895	0.125	0.236364	0.297297	0.306122	0.28	0.259912	0.229508	0.375	0.115385	0.281818	0.206186	0.36	0.213592
	21.1	8.14399e-05											0.000177968
	21.2	0.00024432		0.00221729							0.00273973		0.000177968												0.00662252
	22	0.156202	0.0462046	0.152993	0.17	0.0348837	0.0996979	0.168388	0.20347	0.211538	0.120548	0.24183	0.150205	0.144796	0.14792	0.21751	0.0128205	0.0990099		0.0769231	0.204545	0.0326087		0.226562	0.0596026	0.132353	0.211538	0.17	0.0348837	0.0733945	0.0779221	0.0512821	0.103093	0.382353	0.0675676	0.0736842		0.1	0.108108	0.204082	0.17	0.180617	0.136612	0.28125	0.115385	0.190909	0.175258	0.33	0.242718
	22.1	0.00024432						0.00206612					0.000177968																										0.0540541
	22.2	0.00024432							0.00157729				0.000177968		0.00154083																																		0.00970874
	23	0.0717485	0.0231023	0.0155211	0.07		0.0377644	0.0661157	0.121451	0.0576923	0.0712329	0.105882	0.0688735	0.0633484	0.0647149	0.134063	0.025641	0.0990099	0.04		0.0909091	0.0108696	0.00862069	0.0234375	0.0198675	0.0147059		0.07		0.0275229	0.0649351			0.117647		0.0526316	0.0625	0.1	0.0810811	0.047619	0.055	0.0881057	0.0491803	0.046875	0.230769	0.0545455	0.164948	0.1	0.0970874
	23.2	8.14399e-05										0.00130719
	23.3	8.14399e-05											0.000177968
	24	0.024432	0.00330033	0.00886918	0.01		0.0060423	0.036157	0.0347003	0.0288462	0.0246575	0.0366013	0.0224239	0.0180995	0.027735	0.0506156				0.0384615							0.0384615	0.01				0.0128205	0.0103093			0.0210526		0.0272727	0.0540541	0.047619	0.04	0.030837	0.0437158		0.0576923	0.0363636	0.0309278	0.04	0.0291262
	25	0.00749247	0.00330033	0.00221729			0.00302115	0.0113636	0.00788644		0.00821918	0.0104575	0.005517	0.00603318	0.0169492	0.0191518	0.0128205						0.00862069		0.00662252										0.027027					0.00680272	0.015	0.0132159	0.0218579		0.0384615	0.00909091
	26	0.000570079									0.00547945	0.00130719	0.000533903			0.00136799
	26.2	8.14399e-05						0.00103306																																		0.00440529
	27	0.00024432							0.00157729			0.00130719		0.0015083																																0.00909091
	Allele Range	12-27	16-25	16-25	16-24	16-22	13-25	16-26.2	16-27	16-24	16-26	15-27	12-26	13-27	13-25	16-26	16-25	16-23	16-23	17-24	18-23	16-23	17-25	16-23	16-25	17-23	16-24	16-24	16-22	15-23	15-23	16-24	13-24	18-23	15-25	16-24	16-23	18-24	18-24	16-25	17-25	16-26.2	16-25	18-23	16-25	18-27	17-24	17-24	16-24
DYF4031A	5	3.141e-05			ND								6.46705e-05															ND																			ND
	6	0.00012564			ND				0.000740192		0.00103093				0.00077821	0.000484496												ND																			ND	0.00440529
	7	0.00056538			ND				0.00148038			0.000967118	0.000776046			0.000968992												ND																	0.004	0.00334448	ND
	8	0.00339228		0.0008726	ND		0.00171527	0.00204248	0.00148038	0.00380228	0.00618557	0.00580271	0.00355688	0.00316656	0.00389105	0.00581395		0.00387597									0.00369004	ND		0.00334448		0.00454545				0.00378788		0.00803213		0.002849		0.0017094	0.00217391				ND		0.00757576
	9	0.0192857	0.0107527	0.0078534	ND	0.0134529	0.0268725	0.0106209	0.00666173	0.0836502	0.00618557	0.0203095	0.023152	0.00886637	0.0155642	0.0227713		0.0116279	0.015873	0.0163934	0.0166667	0.00471698	0.0104167	0.00632911	0.00262467	0.00561798	0.0184502	ND	0.0134529	0.0234114	0.0189873	0.0227273	0.025641	0.0232558	0.0193548	0.0643939		0.0361446	0.021978	0.00854701	0.00931099	0.0017094	0.0108696	0.00571429		0.00668896	ND	0.00440529	0.00757576
	9.1	6.282e-05			ND								0.000129341															ND																			ND
	9.2	3.141e-05			ND				0.000740192																			ND																			ND	0.00440529
	10	0.0857179	0.0134409	0.0226876	ND	0.0538117	0.0874786	0.0408497	0.0251665	0.00380228	0.0536082	0.077853	0.118606	0.0449652	0.0622568	0.0881783	0.0132743	0.0387597			0.0416667	0.00471698	0.0138889	0.00949367	0.023622	0.0224719	0.0369004	ND	0.0538117	0.0668896	0.164557	0.140909	0.03663	0.0186047	0.148387	0.132576	0.0242424	0.0923695	0.010989	0.014245	0.0484171	0.0307692	0.0456522	0.0342857		0.00334448	ND	0.0132159	0.0530303
	10.1	6.282e-05			ND								6.46705e-05					0.00387597										ND																			ND
	10.2	0.00037692			ND			0.000408497	0.00740192				6.46705e-05															ND													0.0018622				0.032		ND	0.00440529	0.00378788
	10.3	3.141e-05			ND								6.46705e-05															ND																			ND
	11	0.101706	0.0658602	0.146597	ND	0.206278	0.106918	0.124592	0.0792006	0.0152091	0.0505155	0.104932	0.0995279	0.100063	0.07393	0.111919	0.154867	0.186047	0.0952381	0.0327869	0.075	0.0566038	0.0694444	0.101266	0.188976	0.174157	0.121771	ND	0.206278	0.0635452	0.113924	0.0681818	0.0952381	0.186047	0.16129	0.102273	0.10303	0.064257	0.0879121	0.111111	0.139665	0.147009	0.130435	0.12	0.096	0.0301003	ND	0.101322	0.0833333
	11.2	0.00021987			ND				0.00222058			0.000967118		0.000633312		0.000484496												ND																			ND	0.00440529	0.00757576
	12	0.0921883	0.108871	0.0732984	ND	0.103139	0.121784	0.115196	0.151739	0.0760456	0.104124	0.0938104	0.0710729	0.122229	0.130739	0.0968992	0.154867	0.143411	0.126984	0.213115	0.141667	0.117925	0.0625	0.101266	0.0629921	0.0617978	0.0627306	ND	0.103139	0.140468	0.056962	0.0909091	0.139194	0.144186	0.109677	0.106061	0.169697	0.136546	0.10989	0.116809	0.104283	0.119658	0.0978261	0.148571	0.16	0.123746	ND	0.180617	0.166667
	12.1	3.141e-05			ND									0.000633312														ND																			ND
	12.2	0.00050256			ND			0.00367647	0.00148038					0.00316656														ND													0.0111732	0.0017094	0.00434783				ND	0.00440529	0.00378788
	13	0.12765	0.194892	0.10733	ND	0.116592	0.151515	0.14951	0.184308	0.171103	0.157732	0.149903	0.103085	0.137429	0.159533	0.145349	0.137168	0.135659	0.174603	0.147541	0.158333	0.165094	0.246528	0.113924	0.0866142	0.123596	0.118081	ND	0.116592	0.190635	0.139241	0.140909	0.161172	0.102326	0.283871	0.0833333	0.139394	0.11245	0.120879	0.190883	0.139665	0.145299	0.165217	0.137143	0.268	0.110368	ND	0.185022	0.155303
	13.1	3.141e-05			ND								6.46705e-05															ND																			ND
	13.2	0.00021987			ND			0.00204248						0.000633312	0.00077821													ND													0.00558659		0.00434783				ND
	14	0.110783	0.209677	0.164921	ND	0.156951	0.163522	0.14951	0.179127	0.121673	0.117526	0.110251	0.0765699	0.148828	0.16965	0.0828488	0.19469	0.104651	0.174603	0.163934	0.133333	0.29717	0.194444	0.174051	0.170604	0.123596	0.173432	ND	0.156951	0.140468	0.101266	0.140909	0.172161	0.246512	0.116129	0.147727	0.242424	0.2249	0.0769231	0.111111	0.165736	0.155556	0.145652	0.0971429	0.128	0.19398	ND	0.211454	0.185606
	14.2	0.00069102	0.00268817		ND			0.00122549		0.00380228	0.00103093		0.000129341	0.00253325				0.0348837					0.00694444					ND													0.0018622	0.0017094	0.00217391				ND
	14.3	6.282e-05			ND			0.000408497							0.00077821													ND															0.00217391				ND
	15	0.122279	0.186828	0.217277	ND	0.152466	0.0966266	0.132761	0.117691	0.152091	0.151546	0.101547	0.114855	0.156428	0.11751	0.0944767	0.0265487	0.178295	0.190476	0.114754	0.25	0.198113	0.166667	0.155063	0.249344	0.247191	0.225092	ND	0.152466	0.133779	0.0759494	0.0727273	0.128205	0.0372093	0.0451613	0.136364	0.0909091	0.120482	0.0879121	0.116809	0.148976	0.140171	0.13913	0.114286	0.068	0.167224	ND	0.0969163	0.106061
	15.1	6.282e-05			ND													0.00775194										ND																			ND
	15.2	0.00050256	0.00672043	0.0008726	ND			0.000816993				0.000483559	0.000129341	0.00126662	0.00077821			0.00775194					0.0173611		0.00262467			ND														0.0017094	0.00217391				ND
	15.3	0.00021987			ND			0.000408497							0.00311284			0.00775194										ND															0.00217391				ND
	16	0.126237	0.125	0.111693	ND	0.112108	0.102916	0.119281	0.104367	0.155894	0.16701	0.106867	0.140335	0.11273	0.092607	0.112888	0.0353982	0.108527	0.126984	0.196721	0.133333	0.0943396	0.128472	0.132911	0.0892388	0.140449	0.099631	ND	0.112108	0.107023	0.189873	0.0954545	0.10989	0.0697674	0.0645161	0.0833333	0.121212	0.100402	0.197802	0.156695	0.0949721	0.112821	0.126087	0.108571	0.104	0.160535	ND	0.0704846	0.0833333
	16.1	6.282e-05			ND		0.000571755											0.00387597										ND								0.00378788											ND
	16.2	0.00015705	0.00134409		ND		0.000571755					0.000483559		0.000633312	0.00077821								0.00347222					ND		0.00334448																	ND
	16.3	3.141e-05			ND			0.000408497																				ND													0.0018622						ND
	17	0.115777	0.0510753	0.119546	ND	0.0224215	0.0657519	0.0833333	0.0747594	0.095057	0.0979381	0.124758	0.135873	0.102597	0.0832685	0.135659	0.247788	0.00775194	0.0952381	0.0819672	0.025	0.0330189	0.0590278	0.18038	0.0944882	0.0898876	0.103321	ND	0.0224215	0.083612	0.056962	0.118182	0.0695971	0.0139535	0.0258065	0.0871212	0.0363636	0.064257	0.120879	0.111111	0.0856611	0.0752137	0.0652174	0.102857	0.084	0.117057	ND	0.0660793	0.0454545
	17.1	9.423e-05			ND		0.000571755								0.00155642													ND		0.00334448																	ND
	17.2	0.00053397			ND								0.000323353	0.00696643	0.00077821													ND																			ND
	17.3	6.282e-05			ND	0.0044843									0.00077821													ND	0.0044843																		ND
	18	0.0567579	0.0201613	0.0253054	ND	0.0538117	0.0371641	0.0428922	0.0362694	0.0494297	0.0453608	0.0710832	0.0685507	0.0335655	0.0521401	0.0658915	0.0353982	0.0155039		0.0327869	0.025	0.0235849	0.0173611	0.0253165	0.0262467	0.011236	0.0332103	ND	0.0538117	0.0301003	0.0443038	0.0454545	0.03663	0.0372093	0.0258065	0.0492424	0.0242424	0.0240964	0.0879121	0.0598291	0.0297952	0.0358974	0.0413043	0.08	0.028	0.0602007	ND	0.0264317	0.0340909
	18.1	3.141e-05			ND								6.46705e-05															ND																			ND
	18.2	3.141e-05			ND					0.00380228																		ND																			ND
	19	0.0230549		0.0017452	ND		0.025729	0.0163399	0.0170244	0.0608365	0.028866	0.0241779	0.028261	0.0107663	0.0155642	0.0271318									0.00262467		0.00369004	ND		0.00668896	0.0253165	0.05	0.021978	0.0883721			0.0181818	0.0160643	0.0659341		0.00744879	0.0239316	0.0108696	0.04	0.02	0.0133779	ND	0.0132159	0.0416667
	19.1	3.141e-05			ND								6.46705e-05															ND																			ND
	19.2	3.141e-05			ND								6.46705e-05															ND																			ND
	19.3	6.282e-05			ND				0.000740192				6.46705e-05															ND																			ND	0.00440529
	20	0.00731853	0.00268817		ND	0.0044843	0.00800457	0.00245098	0.00518135		0.00721649	0.00386847	0.0102826	0.00189994	0.0116732	0.00532946						0.00471698	0.00347222					ND	0.0044843	0.00334448	0.0126582	0.00454545		0.0232558			0.030303				0.00372439	0.0034188		0.0114286	0.004	0.00668896	ND	0.00440529	0.0113636
	21	0.00235575			ND		0.00228702	0.00122549	0.00222058	0.00380228	0.00206186	0.00145068	0.00349221		0.00077821	0.00193798												ND				0.00454545	0.003663	0.00930233					0.010989			0.0017094	0.00217391		0.004	0.00334448	ND		0.00378788
	22	0.00034551			ND						0.00103093	0.000483559	0.000452694			0.000968992												ND																			ND
	23	9.423e-05			ND								0.000194012															ND																			ND
	24	9.423e-05			ND						0.00103093		6.46705e-05		0.00077821													ND																			ND
	Allele Range	5-24	9-20	8-19	ND	9-20	8-21	8-21	6-21	8-21	6-24	7-22	5-24	8-20	6-24	6-22	10-18	8-18	9-17	9-18	9-18	9-20	9-20	9-18	9-19	9-18	8-19		9-20	8-20	9-20	8-21	9-21	9-21	9-18	8-18	10-20	8-19	9-21	8-18	9-20	8-21	8-21	9-20	7-21	7-21		6-20	8-21
DYS403S1B	38	0.000245359		0.00663717																				0.015625	0.00662252
	38.3	8.17862e-05											0.000179469
	39	0.000736076	0.00993377	0.0110619									0.000179469									0.0326087		0.0078125	0.0198675	0.0147059
	39.1	8.17862e-05											0.000179469
	40	0.000490717										0.00131579	0.000897344
	41	0.000572503					0.00151745					0.00263158	0.000538406				0.0128205																				0.015625
	41.2	0.000327145								0.04
	42	0.00286252		0.00221239			0.00455235					0.00394737	0.00430725			0.00408719	0.0128205							0.0078125								0.0128205					0.03125
	42.2	0.000899648								0.1			0.000179469
	43	0.0103868	0.00331126	0.00221239	0.010101							0.00526316	0.0197416	0.00301205	0.00154321	0.00544959	0.0384615				0.0227273						0.00952381	0.010101
	43.2	0.00147215								0.17			0.000179469
	44	0.0161937	0.00331126	0.00663717	0.030303	0.0348837	0.0030349	0.00102564	0.00157729		0.00826446	0.0157895	0.0283561	0.0060241	0.00462963	0.00544959						0.0108696		0.0078125	0.00662252	0.0147059		0.030303	0.0348837			0.0128205			0.0136986			0.00833333											0.00970874
	44.2	0.000327145								0.04
	44.3	8.17862e-05											0.000179469
	45	0.0583136	0.00331126	0.0110619	0.0505051	0.0116279	0.0106222	0.0164103	0.00473186			0.0394737	0.105348	0.0271084	0.0154321	0.0326975		0.0594059				0.0108696		0.015625			0.0285714	0.0505051	0.0116279		0.0133333		0.0103093	0.0294118	0.0273973	0.0105263		0.0333333	0.027027	0.0204082	0.01	0.00888889	0.021978				0.0206186	0.01
	45.1	0.000163572											0.000179469				0.0128205
	45.2	8.17862e-05								0.01
	46	0.0543878	0.00331126	0.0199115	0.040404	0.0116279	0.0151745	0.0769231	0.022082	0.02	0.0358127	0.0328947	0.0778894	0.0165663	0.037037	0.0558583	0.0128205						0.00869565	0.03125	0.00662252		0.0380952	0.040404	0.0116279	0.00917431	0.0266667	0.0128205	0.0206186	0.0441176			0.015625	0.025	0.027027	0.0748299	0.1	0.0977778	0.0659341	0.09375	0.00961538	0.0363636	0.0206186	0.02	0.00970874
	46.2	0.000408931								0.04					0.00154321
	46.3	8.17862e-05											0.000179469
	47	0.114828	0.0165563	0.0376106	0.0808081	0.0348837	0.0652504	0.180513	0.0378549	0.07	0.0991736	0.0526316	0.147164	0.0481928	0.104938	0.152589	0.025641	0.108911				0.0543478		0.03125	0.0264901	0.0441176	0.0571429	0.0808081	0.0348837	0.0550459	0.12	0.0641026	0.0824742	0.0147059	0.0273973	0.0842105	0.0625	0.0666667	0.297297	0.285714	0.19	0.16	0.142857	0.234375	0.00961538	0.136364	0.0103093	0.02	0.0194175
	47.1	8.17862e-05							0.00157729																																								0.00970874
	47.2	0.000408931								0.03			0.000179469			0.0013624
	48	0.103868	0.0496689	0.0951327	0.171717	0.0813953	0.14871	0.166154	0.0536278	0.06	0.104683	0.111842	0.0970926	0.0481928	0.146605	0.110354		0.158416	0.04	0.0384615		0.108696	0.026087	0.078125	0.0993377	0.102941	0.104762	0.171717	0.0813953	0.256881	0.106667	0.153846	0.257732	0.102941	0.123288	0.0736842	0.03125	0.025	0.351351	0.176871	0.13	0.168889	0.164835	0.40625	0.125	0.0272727	0.0412371	0.03	0.0776699
	48.1	0.000245359		0.00221239					0.00157729							0.0013624											0.00952381																						0.00970874
	48.2	8.17862e-05														0.0013624
	49	0.128568	0.0728477	0.318584	0.0909091	0.127907	0.188164	0.0635897	0.141956	0.28	0.195592	0.147368	0.100861	0.0873494	0.20216	0.162125	0.269231	0.0792079			0.0227273	0.184783	0.0347826	0.226562	0.350993	0.397059	0.333333	0.0909091	0.127907	0.146789	0.266667	0.192308	0.278351	0.117647	0.0958904	0.263158	0.09375	0.0166667	0.135135	0.129252	0.065	0.0533333	0.0549451	0.015625	0.201923	0.190909	0.0824742	0.16	0.126214
	49.2	8.17862e-05											0.000179469
	49.3	0.000163572											0.000358938
	50	0.150323	0.142384	0.112832	0.0606061	0.325581	0.242792	0.102564	0.170347	0.07	0.14876	0.276316	0.116475	0.203313	0.166667	0.213896	0.0769231	0.158416	0.2	0.192308	0.295455	0.0869565	0.104348	0.0859375	0.165563	0.0588235	0.104762	0.0606061	0.325581	0.275229	0.08	0.384615	0.206186	0.102941	0.410959	0.336842	0.078125	0.183333	0.0810811	0.0748299	0.08	0.12	0.0989011	0.046875	0.211538	0.2	0.195876	0.13	0.203883
	51	0.129877	0.288079	0.0486726	0.0808081	0.22093	0.174507	0.0594872	0.154574	0.03	0.137741	0.171053	0.116834	0.218373	0.118827	0.13624	0.025641	0.227723	0.32	0.384615	0.409091	0.119565	0.347826	0.0625	0.0463576	0.0294118	0.047619	0.0808081	0.22093	0.174312	0.266667	0.0897436	0.0824742	0.308824	0.150685	0.168421	0.203125	0.1		0.0680272	0.055	0.04	0.0604396	0.078125	0.0384615	0.181818	0.154639	0.2	0.165049
	51.2	8.17862e-05							0.00157729																																						0.0103093
	52	0.0896377	0.241722	0.050885	0.20202	0.104651	0.0834598	0.0717949	0.124606	0.03	0.0743802	0.0868421	0.0762742	0.203313	0.0679012	0.0681199	0.102564	0.0891089	0.32	0.346154	0.204545	0.173913	0.269565	0.0234375	0.0662252	0.117647	0.0190476	0.20202	0.104651	0.0733945	0.04	0.0512821	0.0412371	0.235294	0.0547945	0.0526316	0.171875	0.1	0.027027	0.00680272	0.08	0.0977778	0.0934066	0.015625	0.0961538	0.127273	0.0927835	0.18	0.135922
	53	0.0600311	0.102649	0.0530973	0.0808081	0.0348837	0.0409712	0.0748718	0.0977918	0.01	0.0523416	0.0328947	0.0559943	0.0768072	0.0509259	0.0340599	0.384615	0.0990099	0.08	0.0384615	0.0454545	0.119565	0.130435	0.101562	0.0397351	0.0147059	0.0380952	0.0808081	0.0348837	0.00917431	0.0533333	0.0128205	0.0206186	0.0294118	0.0958904	0.0105263	0.140625	0.0833333		0.0612245	0.11	0.0666667	0.0879121	0.015625	0.0384615	0.00909091	0.0927835	0.14	0.106796
	54	0.0409749	0.0463576	0.14823	0.0808081		0.0182094	0.0779487	0.0378549		0.0550964	0.0157895	0.0362527	0.0406627	0.0462963	0.00817439	0.025641	0.00990099	0.04			0.0543478	0.0695652	0.257812	0.0860927	0.0588235	0.161905	0.0808081			0.0133333	0.0128205		0.0147059			0.140625	0.166667		0.0544218	0.065	0.0755556	0.0714286	0.078125		0.00909091	0.0309278	0.04	0.038835
	55	0.0183201	0.0165563	0.0663717	0.020202			0.0605128	0.0173502		0.0550964	0.00394737	0.0118449	0.0165663	0.0185185	0.00544959		0.00990099				0.0434783	0.00869565	0.03125	0.0794702	0.132353	0.047619	0.020202										0.108333	0.027027	0.0272109	0.075	0.0577778	0.0659341	0.015625	0.00961538		0.0309278		0.00970874
	56	0.00629754		0.00442478		0.0116279		0.0276923	0.0268139		0.0330579		0.00161522	0.00451807	0.00925926									0.015625					0.0116279									0.025	0.027027	0.0136054	0.03	0.0311111	0.043956			0.00909091	0.0618557	0.01	0.0194175
	57	0.00261716						0.0164103	0.0173502				0.000179469		0.00617284																							0.0583333		0.00680272	0.01	0.0133333	0.0164835		0.0384615		0.0206186	0.01	0.00970874
	58	0.00261716		0.00221239			0.0030349	0.00307692	0.0394322						0.00154321											0.0147059					0.0133333						0.015625					0.00888889	0.00549451		0.0865385	0.0454545	0.0618557	0.02	0.0194175
	58.2	8.17862e-05											0.000179469
	59	0.00171751							0.0315457							0.0013624																													0.105769	0.0181818	0.0412371	0.01	0.0194175
	60	0.00065429						0.00102564	0.011041																																		0.00549451		0.0288462	0.00909091	0.0206186		0.00970874
	61	0.000163572							0.00315457																																							0.02
	62	8.17862e-05							0.00157729																																						0.0103093
	Allele Range	38-62	39-55	38-58	43-55	44-56	41-58	44-60	44-62	41.2-53	44-56	40-55	38.3-58.2	43-56	43-58	42-59	41-54	45-55	48-54	48-53	43-53	39-55	46-55	38-56	38-55	39-58	43-55	43-55	44-56	46-53	45-58	42-54	45-53	45-54	44-53	45-54	41-58	44-57	45-56	45-57	45-57	45-58	45-60	46-55	46-60	46-60	45-62	45-61	44-60
DYF404S1	7	4.67202e-05											0.000101595
	8	4.67202e-05											0.000101595
	9	0.00130817						0.0081607	0.000930233		0.00859599		0.00060957	0.000865052		0.000769231																									0.0147493	0.0131234	0.00996678				0.00568182
	10	0.00121473		0.00136986	0.00564972		0.000848896	0.00502197	0.0027907			0.00145455	0.000507975	0.000865052		0.00307692									0.00456621			0.00564972				0.00699301						0.026178	0.0196078	0.00434783	0.00294985							0.0136054
	11	0.01453	0.0265152	0.00273973	0.0169492		0.0127334	0.0602637	0.0223256		0.025788	0.0101818	0.00518135	0.0121107	0.0230906	0.00384615		0.164773	0.025641	0.0232558	0.0375	0.00625	0.038835			0.00877193	0.00574713	0.0169492			0.0642857	0.00699301		0.00900901	0.00724638	0.00595238	0.0176991	0.0628272	0.27451	0.204348	0.00884956	0.0131234	0.00664452	0.13	0.0773481	0.0364583		0.00680272	0.0119048
	11.2	0.000186881											0.00040638
	12	0.0743786	0.0094697	0.00958904	0.0225989	0.158537	0.0365025	0.0439422	0.0493023	0.00625	0.276504	0.0632727	0.0937722	0.0294118	0.053286	0.0584615	0.008	0.0511364	0.025641			0.01875	0.00485437	0.0044843	0.0136986		0.0172414	0.0225989	0.158537	0.0148515	0.0571429	0.013986	0.0184049	0.018018	0.0797101	0.0595238	0.0353982	0.0366492	0.0196078	0.0565217	0.0383481	0.0393701	0.0465116	0.07	0.0331492	0.015625	0.0625	0.0408163	0.0416667
	12.1	4.67202e-05			0.00564972																							0.00564972
	12.2	0.00182209										0.00290909	0.00274307		0.0017762	0.00461538
	13	0.127733	0.102273	0.105479	0.175141	0.237805	0.198642	0.152542	0.226047	0.15	0.0687679	0.119273	0.0997663	0.122837	0.191829	0.118462	0.36	0.215909	0.0512821	0.0930233	0.1125	0.1125	0.101942	0.0717489	0.0958904	0.140351	0.137931	0.175141	0.237805	0.168317	0.264286	0.104895	0.184049	0.405405	0.0869565	0.0952381	0.39823	0.267016	0.0980392	0.113043	0.147493	0.152231	0.146179	0.09	0.226519	0.145833	0.147727	0.367347	0.208333
	13.2	0.00728836		0.00410959	0.0338983				0.0027907			0.00872727	0.0106675	0.00259516	0.0062167	0.0130769									0.00913242		0.00574713	0.0338983																			0.0170455
	14	0.318071	0.426136	0.49589	0.333333	0.22561	0.320034	0.24231	0.266977	0.4	0.17192	0.309091	0.319313	0.4109	0.293961	0.305385	0.536	0.301136	0.487179	0.511628	0.425	0.35625	0.451456	0.470852	0.561644	0.482456	0.454023	0.333333	0.22561	0.321782	0.321429	0.321678	0.269939	0.351351	0.297101	0.375	0.300885	0.225131	0.176471	0.243478	0.268437	0.230971	0.259136	0.21	0.243094	0.260417	0.301136	0.217687	0.315476
	14.1	4.67202e-05										0.000727273
	14.2	0.00210241		0.00136986	0.00564972	0.0121951	0.000848896					0.00363636	0.00264147	0.000865052	0.000888099	0.00538462								0.0044843				0.00564972	0.0121951	0.0049505
	15	0.277472	0.25	0.249315	0.248588	0.176829	0.25382	0.254865	0.226047	0.23125	0.233524	0.293818	0.303464	0.237889	0.256661	0.305385	0.08	0.238636	0.205128	0.255814	0.2	0.2625	0.26699	0.264574	0.237443	0.263158	0.235632	0.248588	0.176829	0.292079	0.164286	0.335664	0.355828	0.135135	0.210145	0.315476	0.123894	0.287958	0.156863	0.152174	0.256637	0.301837	0.275748	0.23	0.21547	0.244792	0.261364	0.163265	0.25
	15.2	0.000934405			0.00564972	0.0121951						0.00363636	0.00111755		0.000888099													0.00564972	0.0121951
	16	0.132592	0.132576	0.110959	0.112994	0.103659	0.128183	0.155053	0.165581	0.16875	0.173352	0.138909	0.127197	0.137543	0.116341	0.146154	0.008	0.0113636	0.179487	0.0465116	0.175	0.1375	0.121359	0.143498	0.0684932	0.0964912	0.132184	0.112994	0.103659	0.158416	0.0857143	0.132867	0.116564	0.0810811	0.210145	0.119048	0.0973451	0.0837696	0.137255	0.121739	0.179941	0.175853	0.186047	0.12	0.187845	0.244792	0.147727	0.163265	0.142857
	16.2	0.000186881		0.00273973									0.00020319											0.0044843			0.00574713
	17	0.0352271	0.0454545	0.0109589	0.0338983	0.0731707	0.0449915	0.0634024	0.0334884	0.0375	0.0372493	0.0370909	0.028853	0.0406574	0.0461812	0.0338462	0.008	0.0170455	0.025641	0.0465116	0.0375	0.09375	0.0145631	0.0179372	0.00913242	0.00877193	0.00574713	0.0338983	0.0731707	0.039604	0.0357143	0.0699301	0.0490798		0.101449	0.0297619	0.0265487	0.0104712	0.0392157	0.073913	0.0678466	0.0656168	0.0631229	0.13	0.0165746	0.0520833	0.0397727	0.0272109	0.0297619
	17.2	4.67202e-05													0.000888099
	18	0.00364418	0.00189394				0.00339559	0.0106717	0.00372093	0.00625	0.00429799	0.00581818	0.00284466	0.00346021	0.0053286	0.00153846				0.0232558											0.00714286	0.00699301	0.00613497		0.00724638				0.0588235	0.0304348	0.00884956	0.00524934	0.00332226	0.01			0.0170455
	19	0.000747524	0.00378788					0.00313873				0.00145455	0.000507975		0.0017762						0.0125	0.00625																	0.0196078		0.00589971		0.00332226	0.01
	20	4.67202e-05													0.000888099
	20.2	4.67202e-05						0.000627746																																		0.00262467
	21	0.000233601	0.00189394	0.00547945																		0.00625		0.0179372
	Allele Range	7-21	11-21	10-21	10-17	12-17	10-18	9-20.2	9-18	12-18	9-18	10-19	7-19	9-18	11-20	9-18	12-17	11-17	11-17	11-18	11-19	11-21	11-17	12-21	10-17	11-17	11-17	10-17	12-17	12-17	11-18	10-18	12-18	11-16	11-18	11-17	11-17	10-17	10-19	10-18	9-19	9-20.2	9-19	11-19	11-17	11-17	9-18	10-17	11-17
DYS449	23	0.000164785						0.0010352					0.000182382																													0.00440529
	24	0.00140068		0.0159091	0.01			0.0010352				0.0012987	0.000547146		0.00308166	0.00273598									0.013245	0.0178571	0.0380952	0.01															0.00546448
	24.3	0.000164785	0.00330033											0.0015083								0.0108696
	25	0.0133476	0.00660066	0.215909	0.11	0.0116279	0.00453172	0.00207039	0.00943396		0.00273224	0.00779221	0.00328287	0.0015083	0.0107858	0.0123119					0.0227273		0.00862069	0.367188	0.125828	0.142857	0.2	0.11	0.0116279					0.0147059	0.0273973							0.00881057				0.0363636			0.0192308
	26	0.0173849	0.00330033	0.0431818	0.13	0.0232558	0.0543807	0.00517598	0.0188679	0.02	0.0163934	0.0116883	0.0125844	0.00754148	0.0385208	0.00957592							0.00862069	0.046875	0.0397351	0.0714286	0.0285714	0.13	0.0232558	0.137615	0.025974	0.0128205	0.0918367		0.0821918	0.0315789				0.00689655	0.005	0.00881057	0.00546448		0.00961538	0.0181818	0.0206186
	27	0.0439153	0.0660066	0.0136364	0.06	0.0348837	0.0634441	0.047619	0.0849057	0.05	0.0628415	0.0506494	0.0379354	0.0497738	0.0338983	0.0314637	0.0128205	0.0192308	0.04	0.0769231	0.113636		0.103448	0.0234375	0.00662252	0.0357143		0.06	0.0348837	0.0550459	0.12987	0.0769231	0.0204082	0.102941	0.0410959	0.0842105		0.0363636		0.0413793	0.04	0.0572687	0.0710383	0.03125	0.105769	0.109091	0.0824742	0.12	0.0480769
	27.2	0.000247178											0.000547146
	28	0.118728	0.234323	0.0363636	0.04	0.104651	0.0589124	0.0641822	0.146226	0.22	0.13388	0.157143	0.130585	0.113122	0.0647149	0.155951	0.0128205	0.0673077	0.12	0.0769231	0.318182	0.0978261	0.37069	0.03125	0.0331126	0.0357143	0.047619	0.04	0.104651	0.0275229	0.0649351	0.0384615	0.0408163	0.205882	0.0547945	0.0105263	0.078125	0.154545	0.108108	0.0206897	0.065	0.0572687	0.0601093	0.015625	0.278846	0.0818182	0.134021	0.22	0.125
	28.2	8.23927e-05											0.000182382
	29	0.182994	0.10231	0.0568182	0.13	0.0232558	0.101208	0.100414	0.146226	0.32	0.251366	0.288312	0.206456	0.153846	0.114022	0.317373	0.0128205	0.0576923	0.2	0.115385	0.136364	0.0652174	0.0948276	0.0546875	0.0397351	0.107143	0.0571429	0.13	0.0232558	0.0458716	0.142857	0.0512821	0.0918367	0.323529	0.0958904	0.0526316	0.0625	0.0363636	0.108108	0.158621	0.095	0.105727	0.0874317	0.109375	0.0480769	0.0818182	0.14433	0.19	0.25
	29.1	0.000164785						0.0010352										0.00961538																										0.015625
	29.3	8.23927e-05											0.000182382
	30	0.1577	0.125413	0.0613636	0.14	0.395349	0.0785498	0.195652	0.15566	0.15	0.150273	0.197403	0.160131	0.13273	0.143297	0.225718	0.0384615	0.115385	0.2	0.153846	0.181818	0.195652	0.0258621	0.046875	0.0662252	0.0714286	0.0666667	0.14	0.395349	0.0458716	0.0779221	0.0384615	0.0918367	0.0588235	0.136986	0.0947368	0.09375	0.0818182	0.189189	0.144828	0.235	0.23348	0.218579	0.1875	0.0865385	0.1	0.268041	0.22	0.201923
	30.2	0.00131828						0.0144928					0.000364764																												0.03	0.0220264	0.0163934
	31	0.161078	0.171617	0.0909091	0.11	0.139535	0.151057	0.236025	0.185535	0.05	0.128415	0.118182	0.160314	0.184012	0.22188	0.121751	0.0512821	0.125	0.32	0.423077	0.0227273	0.195652	0.12069	0.0625	0.10596	0.125	0.0857143	0.11	0.139535	0.229358	0.12987	0.230769	0.112245	0.0735294	0.109589	0.147368	0.140625	0.345455	0.189189	0.317241	0.195	0.211454	0.180328	0.265625	0.288462	0.290909	0.154639	0.05	0.182692
	31.1	0.000247178											0.000182382			0.00136799		0.00961538
	31.2	0.000247178						0.0010352						0.0015083	0.00154083																											0.00440529
	32	0.162066	0.132013	0.3	0.13	0.174419	0.249245	0.158385	0.103774	0.05	0.10929	0.0805195	0.169433	0.190045	0.192604	0.0752394	0.410256	0.0865385	0.08	0.0384615	0.0454545	0.152174	0.181034	0.164062	0.410596	0.285714	0.314286	0.13	0.174419	0.247706	0.0779221	0.346154	0.234694	0.117647	0.315068	0.305263	0.34375	0.0818182	0.162162	0.22069	0.165	0.14978	0.153005	0.171875	0.153846	0.0636364	0.103093	0.08	0.0673077
	32.3	0.000247178																0.0288462
	33	0.0846997	0.0594059	0.102273	0.08	0.0697674	0.152568	0.0910973	0.0896226	0.1	0.0983607	0.0506494	0.0798833	0.0799397	0.103236	0.0314637	0.24359	0.192308		0.0384615	0.0681818	0.119565	0.0258621	0.140625	0.10596	0.0535714	0.0761905	0.08	0.0697674	0.110092	0.311688	0.141026	0.183673	0.0441176	0.123288	0.168421	0.125	0.118182	0.135135	0.0482759	0.095	0.0748899	0.103825	0.125	0.0288462	0.127273	0.0515464	0.03	0.0865385
	33.1	8.23927e-05						0.0010352																																			0.00546448
	34	0.034193	0.0429043	0.0454545	0.03	0.0232558	0.0422961	0.0486542	0.0455975	0.04	0.0437158	0.0220779	0.0279044	0.0316742	0.0477658	0.0109439	0.205128	0.0673077				0.130435	0.00862069	0.0390625	0.0463576	0.0178571	0.0666667	0.03	0.0232558	0.0550459	0.012987	0.025641	0.0408163			0.0631579	0.140625	0.0545455	0.0810811	0.0206897	0.07	0.0352423	0.0491803	0.0625		0.0727273	0.0206186	0.08	0.00961538
	35	0.0129357	0.0165017	0.0181818	0.02		0.0287009	0.0269151	0.00943396		0.00273224	0.0103896	0.00674813	0.0346908	0.01849	0.00136799	0.0128205	0.0769231		0.0384615	0.0227273	0.0326087		0.0234375	0.00662252	0.0357143	0.0190476	0.02		0.0275229		0.025641	0.0714286	0.0147059	0.0136986	0.0421053	0.015625	0.0818182	0.027027	0.0137931	0.005	0.0220264	0.0382514	0.015625		0.00909091		0.01	0.00961538
	35.2	8.23927e-05												0.0015083
	36	0.00395485	0.0264026		0.01		0.0120846	0.00207039	0.00157233			0.0025974	0.00237096	0.0105581	0.00616333	0.00273598				0.0384615	0.0454545		0.0431034					0.01		0.0183486		0.0128205	0.0204082	0.0441176				0.00909091				0.00440529					0.0103093
	36.3	0.000329571																0.0384615
	37	0.00131828	0.00660066				0.00302115	0.0010352	0.00314465					0.00603318				0.0480769			0.0227273		0.00862069								0.025974												0.00546448			0.00909091	0.0103093
	37.3	0.000494356																0.0576923
	38	0.000164785	0.00330033										0.000182382						0.04
	39	8.23927e-05										0.0012987
	40	8.23927e-05						0.0010352																																0.00689655
	Allele Range	23-40	24.3-38	24-35	24-36	25-34	25-37	23-40	25-37	26-34	25-35	24-39	23-38	24.3-37	24-36	24-36	27-35	27-37.3	27-38	27-36	25-37	24.3-35	25-37	25-35	24-35	24-35	24-35	24-36	25-34	26-36	26-37	26-36	26-36	25-36	25-35	26-35	28-35	27-36	28-35	26-40	26-35	23-36	24-37	27-35	26-33	25-37	26-37	27-35	25-35
DYS547	39	8.16127e-05									0.00274725
	40	0.000816127						0.00206825	0.00157978	0.01	0.00549451	0.00131406			0.0046225																										0.005	0.00438596							0.00970874
	41	0.00146903		0.00221239			0.00151286	0.00310238			0.00824176	0.00394218	0.000178412	0.0015083	0.00154083	0.00547196											0.00952381								0.0136986						0.01			0.015625
	42	0.00865094				0.0116279	0.0136157	0.0103413	0.00315956	0.08	0.101648	0.0144547	0.00356824		0.00616333	0.00547196													0.0116279		0.012987	0.025641	0.0515464		0.0136986				0.0810811		0.005	0.0175439	0.00552486	0.015625	0.00961538		0.0103093
	43	0.0186077		0.00442478	0.02		0.01059	0.0299897	0.00947867	0.04	0.184066	0.043364	0.00856378	0.00603318	0.0123267	0.0246238											0.0190476	0.02			0.025974	0.0128205			0.0136986	0.0105263	0.03125	0.0181818	0.0810811	0.0816327	0.025	0.00438596	0.0165746	0.046875			0.0206186	0.010101	0.0194175
	44	0.034767	0.00331126	0.00442478	0.03		0.0332829	0.0258532	0.0347551	0.1	0.101648	0.0565046	0.0372881	0.0271493	0.00924499	0.0383037					0.0227273			0.015625				0.03		0.0550459	0.0909091	0.0512821	0.0103093		0.0273973	0.0105263	0.015625		0.027027	0.047619	0.02	0.0219298	0.0331492	0.03125	0.0769231		0.0515464	0.020202	0.00970874
	45	0.0612095	0.013245	0.00663717	0.04	0.0581395	0.0544629	0.073423	0.0189573	0.13	0.10989	0.0565046	0.0711864	0.0316742	0.0616333	0.0547196		0.188119	0.04	0.0384615	0.0227273	0.0108696		0.015625			0.00952381	0.04	0.0581395	0.100917	0.012987	0.025641	0.123711	0.0735294	0.0410959	0.0210526			0.27027	0.197279	0.03	0.0438596	0.038674	0.140625	0.0480769	0.00909091	0.0412371		0.0194175
	45.3	8.16127e-05														0.00136799
	46	0.107565	0.0231788	0.0597345	0.1	0.0697674	0.108926	0.0951396	0.0742496	0.1	0.0741758	0.116951	0.125067	0.0769231	0.117103	0.123119	0.0641026	0.0792079	0.12	0.0769231	0.0227273		0.00869565	0.0546875	0.0331126	0.132353	0.0571429	0.1	0.0697674	0.12844	0.116883	0.141026	0.103093	0.132353	0.0821918	0.0631579	0.109375	0.109091	0.108108	0.129252	0.06	0.0745614	0.110497	0.125	0.0865385	0.127273	0.0206186	0.040404	0.0970874
	46.2	0.000163225											0.000356824
	47	0.166408	0.182119	0.0553097	0.12	0.104651	0.157337	0.137539	0.159558	0.02	0.0741758	0.177398	0.181088	0.137255	0.201849	0.22435	0.269231	0.138614	0.08	0.115385	0.113636	0.141304	0.278261	0.0546875	0.0860927	0.0294118	0.0285714	0.12	0.104651	0.174312	0.116883	0.141026	0.134021	0.161765	0.164384	0.231579	0.109375	0.172727	0.0540541	0.108844	0.175	0.135965	0.132597	0.09375	0.153846	0.2	0.123711	0.222222	0.135922
	47.2	0.00244838							0.00157978				0.00499554			0.00136799																														0.00909091
	48	0.224598	0.228477	0.19469	0.17	0.244186	0.27534	0.247156	0.191153	0.12	0.129121	0.237845	0.224799	0.263952	0.200308	0.225718	0.269231	0.237624	0.32	0.230769	0.318182	0.184783	0.208696	0.101562	0.251656	0.264706	0.180952	0.17	0.244186	0.238532	0.181818	0.346154	0.257732	0.25	0.150685	0.368421	0.421875	0.136364	0.216216	0.156463	0.28	0.307018	0.292818	0.21875	0.0769231	0.227273	0.185567	0.20202	0.223301
	48.2	0.0222803			0.02						0.00274725	0.00131406	0.0472792		0.0046225	0.00136799												0.02
	49	0.183547	0.258278	0.449115	0.27	0.430233	0.177005	0.164426	0.21327	0.06	0.148352	0.159001	0.157895	0.232278	0.174114	0.166895	0.294872	0.148515	0.28	0.423077	0.318182	0.315217	0.147826	0.585938	0.377483	0.367647	0.438095	0.27	0.430233	0.183486	0.103896	0.115385	0.195876	0.191176	0.232877	0.2	0.1875	0.2	0.027027	0.115646	0.17	0.171053	0.19337	0.171875	0.259615	0.172727	0.257732	0.242424	0.135922
	49.1	0.000163225		0.00221239										0.0015083													0.00952381
	49.2	0.00465192											0.00981267		0.00154083	0.00136799
	49.3	8.16127e-05											0.000178412
	50	0.102097	0.188742	0.143805	0.12	0.0697674	0.130106	0.10031	0.1406	0.12	0.0467033	0.102497	0.0859946	0.152338	0.11094	0.0848153	0.0769231	0.0891089	0.08	0.0769231	0.159091	0.195652	0.243478	0.0859375	0.205298	0.147059	0.12381	0.12	0.0697674	0.0917431	0.220779	0.0897436	0.103093	0.161765	0.246575	0.0736842	0.09375	0.209091	0.108108	0.0884354	0.09	0.0877193	0.0883978	0.046875	0.144231	0.181818	0.154639	0.121212	0.0970874
	50.2	0.000979352											0.00214095
	51	0.0388476	0.0761589	0.050885	0.06	0.0116279	0.0272315	0.0568769	0.101106	0.09	0.010989	0.0197109	0.0287244	0.0482655	0.0508475	0.0314637	0.0128205	0.0792079	0.08		0.0227273	0.108696	0.0869565	0.0625	0.0198675	0.0294118	0.0952381	0.06	0.0116279	0.0275229	0.0909091	0.0384615	0.0206186	0.0294118			0.015625	0.0636364		0.0408163	0.08	0.0789474	0.0331492	0.03125	0.115385	0.0636364	0.0824742	0.0505051	0.126214
	51.2	0.000163225											0.000178412			0.00136799
	52	0.0155064	0.0198675	0.0221239	0.05		0.00605144	0.0455016	0.0379147	0.1		0.0065703	0.00677966	0.0180995	0.0338983	0.00820793		0.039604		0.0384615		0.0326087	0.0173913	0.0234375	0.0198675	0.0294118	0.0190476	0.05			0.012987	0.0128205			0.0136986		0.015625	0.0909091	0.027027	0.0204082	0.045	0.0526316	0.038674	0.03125	0.0288462	0.00909091	0.0515464	0.0606061	0.0776699
	53	0.0038358	0.00662252	0.00221239			0.00302572	0.00827301	0.0110585	0.03		0.00131406	0.00356824	0.0015083	0.00308166							0.0108696	0.00869565				0.00952381									0.0210526				0.0136054	0.005		0.0165746	0.03125				0.030303	0.038835
	54	0.000734514		0.00221239					0.00157978			0.00131406	0.000356824	0.0015083	0.0046225										0.00662252																								0.00970874
	55	0.000163225													0.00154083		0.0128205
	57	8.16127e-05					0.00151286																								0.012987
	Allele Range	39-57	44-53	41-54	43-52	42-51	41-57	40-53	40-54	40-53	39-51	40-54	41-54	41-54	40-55	41-52	46-55	45-52	45-51	45-52	44-51	45-53	46-53	44-52	46-54	46-52	41-53	43-52	42-51	44-51	42-57	42-52	42-51	45-51	41-52	43-53	43-52	43-52	42-52	43-53	40-53	40-52	42-53	41-53	42-52	45-52	42-52	43-53	40-54
DYS612	25	0.000162933														0.00136799		0.00990099
	26	8.14664e-05	0.00330033																		0.0227273
	27	0.00317719	0.0825083								0.00273973			0.0180995				0.00990099	0.04		0.0227273		0.198276
	28	0.000244399	0.00330033									0.00130719						0.00990099					0.00862069
	29	0.000162933											0.000178031	0.0015083
	30	0.00130346	0.00660066					0.00310238	0.00314465	0.01	0.00547945		0.000534093	0.0015083		0.00273598						0.0217391																				0.00440529	0.010989			0.0181818
	31	0.00407332	0.00990099	0.0110619		0.0116279	0.0060423	0.00620476	0.00628931	0.01	0.00273973	0.00261438	0.0028485	0.00452489		0.00410397		0.00990099				0.0108696	0.0172414	0.0234375	0.00662252	0.0147059			0.0116279	0.00917431	0.0128205	0.0128205			0.0136986						0.005	0.00881057	0.010989	0.015625		0.0363636
	32	0.0112424	0.00660066	0.0132743		0.0232558	0.010574	0.0237849	0.00786164	0.06	0.00273973	0.00522876	0.00872352	0.0196078	0.0138675	0.00683995		0.0594059			0.0227273	0.0108696		0.015625	0.0198675		0.00952381		0.0232558			0.0384615	0.0103093	0.0147059	0.0136986	0.0105263			0.027027	0.00680272	0.04	0.0352423	0.0274725			0.0454545
	32.1	8.14664e-05													0.00154083
	32.2	8.14664e-05											0.000178031
	33	0.0312016	0.155116	0.0199115	0.05	0.0116279	0.0196375	0.0237849	0.0283019	0.06	0.0109589	0.0156863	0.028841	0.0618401	0.0200308	0.0287278	0.0128205	0.0693069	0.04	0.0769231	0.113636	0.130435	0.232759	0.015625	0.0198675		0.0380952	0.05	0.0116279	0.00917431		0.0384615	0.0618557			0.0105263	0.03125	0.0181818		0.0272109	0.025	0.030837	0.021978	0.015625	0.00961538	0.0909091	0.0204082		0.00970874
	33.1	8.14664e-05											0.000178031
	33.2	8.14664e-05											0.000178031
	34	0.0786151	0.224422	0.0486726	0.04	0.0116279	0.0347432	0.0548087	0.0754717	0.09	0.180822	0.0522876	0.0795798	0.14178	0.0585516	0.0601915	0.0128205	0.0693069	0.2	0.230769	0.363636	0.130435	0.25	0.046875	0.0529801		0.0761905	0.04	0.0116279	0.0275229	0.0384615	0.0512821	0.0309278		0.0410959	0.0421053	0.046875	0.0636364	0.0810811	0.0272109	0.055	0.0528634	0.0604396	0.078125	0.0480769	0.209091	0.0714286	0.02	0.0679612
	35	0.141344	0.168317	0.207965	0.2	0.116279	0.110272	0.116856	0.113208	0.23	0.167123	0.122876	0.142781	0.200603	0.130971	0.113543		0.207921	0.24	0.346154	0.181818	0.206522	0.0775862	0.34375	0.0860927	0.0441176	0.32381	0.2	0.116279	0.100917	0.141026	0.153846	0.0927835	0.117647	0.0410959	0.136842	0.09375	0.1	0.027027	0.122449	0.125	0.145374	0.115385	0.0625	0.134615	0.127273	0.0714286	0.1	0.0776699
	36	0.256619	0.122112	0.223451	0.25	0.465116	0.291541	0.179938	0.199686	0.21	0.221918	0.233987	0.287698	0.235294	0.292758	0.240766	0.166667	0.207921	0.2	0.0769231	0.113636	0.152174	0.0948276	0.195312	0.350993	0.0882353	0.161905	0.25	0.465116	0.302752	0.192308	0.282051	0.350515	0.191176	0.452055	0.357895	0.140625	0.0818182	0.162162	0.183673	0.18	0.193833	0.225275	0.171875	0.25	0.227273	0.132653	0.11	0.213592
	37	0.220448	0.128713	0.234513	0.29	0.313953	0.277946	0.253361	0.237421	0.19	0.164384	0.24183	0.210077	0.162896	0.234206	0.21067	0.564103	0.227723	0.08	0.192308	0.0909091	0.217391	0.0689655	0.140625	0.298013	0.279412	0.228571	0.29	0.313953	0.220183	0.371795	0.25641	0.226804	0.323529	0.273973	0.273684	0.328125	0.345455	0.297297	0.319728	0.24	0.185022	0.197802	0.359375	0.336538	0.0909091	0.306122	0.24	0.271845
	38	0.148758	0.0561056	0.168142	0.11	0.0232558	0.163142	0.184074	0.20283	0.12	0.158904	0.183007	0.136906	0.092006	0.151002	0.195622	0.192308	0.0891089	0.16	0.0769231	0.0227273	0.0543478	0.0431034	0.15625	0.112583	0.382353	0.12381	0.11	0.0232558	0.220183	0.166667	0.102564	0.123711	0.25	0.109589	0.105263	0.25	0.136364	0.324324	0.210884	0.18	0.189427	0.181319	0.125	0.134615	0.0727273	0.244898	0.27	0.262136
	39	0.0719348	0.029703	0.0486726	0.04	0.0232558	0.0574018	0.101344	0.0896226	0.02	0.0575342	0.100654	0.0715685	0.0452489	0.0847458	0.0848153	0.0128205	0.029703	0.04		0.0227273	0.0652174	0.00862069	0.046875	0.0463576	0.0882353	0.0285714	0.04	0.0232558	0.100917	0.0384615	0.0641026	0.0618557	0.0441176	0.0410959	0.0421053	0.046875	0.0727273	0.0810811	0.0748299	0.12	0.101322	0.10989	0.140625	0.0384615	0.0636364	0.112245	0.18	0.0776699
	40	0.0224847	0.00330033	0.0221239	0.01		0.0271903	0.041365	0.0283019		0.0136986	0.0366013	0.0188713	0.015083	0.00770416	0.0424077	0.0384615				0.0227273			0.015625	0.00662252	0.102941		0.01		0.00917431	0.025641		0.0412371	0.0588235	0.0136986	0.0210526	0.0625	0.118182		0.0204082	0.025	0.0484581	0.032967	0.03125	0.0384615	0.0181818	0.0306122	0.07
	40.1	0.00260692											0.00569699
	41	0.00382892					0.00151057	0.0103413	0.00786164		0.00273973	0.00392157	0.00320456		0.0046225	0.00820793															0.0128205							0.0545455		0.00680272	0.005	0.00440529	0.00549451		0.00961538		0.0102041	0.01	0.0194175
	41.1	0.000488798											0.00106819
	42	0.000570265		0.00221239				0.00103413			0.00273973		0.000712124														0.00952381											0.00909091
	42.1	8.14664e-05											0.000178031
	43	0.000244399			0.01						0.00547945																	0.01
	Allele Range	25-43	26-40	31-42	33-43	31-39	31-41	30-42	30-41	30-39	27-43	28-41	29-42.1	27-40	32-41	25-41	33-40	25-39	27-39	33-38	26-40	30-39	27-39	31-40	31-40	31-40	32-42	33-43	31-39	31-40	31-41	31-39	32-40	32-40	31-40	32-40	33-40	33-42	32-39	32-41	31-41	30-41	30-41	31-40	33-41	30-40	33-41	34-41	33-41
[truncated: 79 more columns]
